# Supplementary material for: Epstein-Barr virus-encoded miR-BART6-3p inhibits cancer cell metastasis and invasion by targeting long non-coding RNA LOC553103
Source: Cell Death Dis. 2016 Sep 1;7(9):e2353–. doi: 10.1038/cddis.2016.253 (PMC5059857; doi:10.1038/cddis.2016.253)
Supplement: Supplementary Table 1 [file cddis2016253x3.xls]

## Sheet: Sheet1
Table S2. Primer used for real-time PCR or sequences for cloning and mutation of the 3’-UTR seed regions.
Primer used for RT-PCR
GENE	LEFT PRIMER	RIGHT PRIMER
GAPDH	5'-CAACGGATTTGGTCGTATTGG-3'	5'- TGACGGTGCCATGGAATTT-3'
MMP2	5'-CATTTGGCGGACTGTGAC-3'	5'-GGGTGCTGGCTGAGTAGAT-3'
MMP9	5'-TCCACCCTTGTGCTCTTCC-3'	5'-GCCACCCGAGTGTAACCAT-3'
CDH1	5'- TGAAGCCCCCATCTTTGTGC-3'	5'-GGCTGTGTACGTGCTGTTCT-3'
CDH2	5'-ATCCTACTGGACGGTTCG-3'	5'-TTGGCTAATGGCACTTGA-3'
CTNNB1	5'- CTTACACCCACCATCCCACT-3'	5'-CCTCCACAAATTGCTGCTGT-3'
SNAI1	5'- TCAAGATGCACATCCGAAGCC-3'	5'-TTGTGGAGCAGGGACATTCG-3'
LINC00461	5'-GCGCAGGGAGATCAAATGAG-3'	5'-TCCTCGATTTCACAGGGCTT-3'
LOC553103	5'-ACAGTAGTGCGATCAAGGCT-3'	5'- TCACCACCTCCCTGTTCTTC-3'
SRGAP2-AS1	5'-CCAATGACCTCAACTGCTGG-3'	5'-CCCCAAAGGCACACAGTTAA-3'
TPPP1	5'- AAGACAAGAGCAGCGAGGAG-3'	5'-ACTTGGTGGTGTCCGTGAG-3'
WTX	5'-AGTACCCGTGAACAAACAGCA-3'	5'-GGCAGAGTACAGATACCCTTCT-3'
TUSC2	5'-TCAGAGGCAGCAGGAGCTGA-3'	5'-CATAGAACATAGAGCCGCGG-3'
VANGL2	5'-GGACAAGTCGGTGACAATCC-3'	5'-ATCATGGGAGATGCTGTGCT-3'
Cloning and mutagenesis of the 3’-UTR seed regions
TUSC2-WL	5'-CTAGTCTCTACCCAGGGCTGGGCTGATCCCCCTCTACCCAGGGCTGGGCTGATCCCCCTCTACCCAGGGCTGGGCTGATCCCCA-3’
TUSC2-WR	5'-AGCTTGGGGATCAGCCCAGCCCTGGGTAGAGGGGGATCAGCCCAGCCCTGGGTAGAGGGGGATCAGCCCAGCCCTGGGTAGAGA-3’
TUSC2-ML	5'-CTAGTCTCTACCCAGGGCTGGGACCATTTTACTCTACCCAGGGCTGGGACCATTTTACTCTACCCAGGGCTGGGACCATTTTAA-3’
TUSC2-MR	5'-AGCTTTAAAATGGTCCCAGCCCTGGGTAGAGTAAAATGGTCCCAGCCCTGGGTAGAGTAAAATGGTCCCAGCCCTGGGTAGAGA-3’
VANGL2-WL	5’-CTAGTGAGGGCTGAATAGATCCCTGAGAGGGCTGAATAGATCCCTGAGAGGGCTGAATAGATCCCTGAA-3’
VANGL2-WR	5’-AGCTTTCAGGGATCTATTCAGCCCTCTCAGGGATCTATTCAGCCCTCTCAGGGATCTATTCAGCCCTCA-3’
VANGL2-ML	5'-CTAGTGAGGGCTGAATACAATTTACCGAGGGCTGAATACAATTTACCGAGGGCTGAATACAATTTACCA-3’
VANGL2-MR	5’-AGCTTGGTAAATTGTATTCAGCCCTCGGTAAATTGTATTCAGCCCTCGGTAAATTGTATTCAGCCCTCA-3’
WTX-WL	5-CTAGTAGTGACTTTCAGGGTGATGGCTTGCTGGCCTGATCCCTGACTTTCCAATCCTAA-3’
WTX-WR	5-AGCTTTAGGATTGGAAAGTCAGGGATCAGGCCAGCAAGCCATCACCCTGAAAGTCACTA-3’
WTX-ML	5’-CTAGTAGTGACTTTCAGGGTGATGGCTTGCTGGCACCATCATCAACTTTCCAATCCTAA-3’
WTX-MR	5'-AGCTTTAGGATTGGAAAGTTGATGATGGTGCCAGCAAGCCATCACCCTGAAAGTCACTA-3’
TPPP-WL	5'-CTAGTGCCAGCATGGTCCGCTGAGGGCTGGGGGGCGGTCTCCGAGGCCCCTCAACAGAA-3’
TPPP-WR	5'-AGCTTTCTGTTGAGGGGCCTCGGAGACCGCCCCCCAGCCCTCAGCGGACCATGCTGGCA-3’
TPPP-ML	5’-CTAGTGCCAGCATGGTCCGCTGAGGGCTGGGGGGATTGTCATCAGGCCCCTCAACAGA A-3’
TPPP-MR	5’-AGCTTTCTGTTGAGGGGCCTGATGACAATCCCCCCAGCCCTCAGCGGACCATGCTGGCA-3’
