# Supplementary material for: Epstein-Barr virus-encoded miR-BART6-3p inhibits cancer cell metastasis and invasion by targeting long non-coding RNA LOC553103
Source: Cell Death Dis. 2016 Sep 1;7(9):e2353–. doi: 10.1038/cddis.2016.253 (PMC5059857; doi:10.1038/cddis.2016.253)
Supplement: Supplementary Table 2 [file cddis2016253x4.xls]

## Sheet: mRNA
Table S1. Detailed information of EBV-miR-BART6-3p regulated mRNAs and their expression data in HEK293T cells
ProbeName	Gene Symbol	293T 6-3P-1 (normalized)	293T NC-1 (normalized)	Fold change 1 (6-3p VS NC)	293T 6-3P-2 (normalized)	293T NC-2 (normalized)	Fold change 2 (6-3p VS NC)	Regulation
A_33_P3268974	RECQL5	1.08642	8.19299	-7.10656	6.44827	6.72439	-0.276128	Down
A_24_P271527	JOSD1	8.46805	13.7551	-5.287	8.31663	8.60296	-0.286334	Down
A_23_P404494	IL7R	1.43283	6.49477	-5.06194	5.018	5.38934	-0.371339	Down
A_33_P3209254	RPS16P5	1.06875	5.69045	-4.6217	3.44279	4.49172	-1.04893	Down
A_21_P0000153	NR3C1	1.03839	5.61345	-4.57505	4.18472	4.29207	-0.107353	Down
A_33_P3252499	WDR52	1.05032	5.56562	-4.51529	4.75208	4.94344	-0.191359	Down
A_33_P3286980	USP17	1.07714	5.5006	-4.42346	4.02624	4.85996	-0.833724	Down
A_33_P3324137	PRO0628	1.05032	5.44023	-4.38991	4.60736	5.00908	-0.401724	Down
A_19_P00809886	Q16594	1.07714	5.3101	-4.23296	4.21719	4.46095	-0.243758	Down
A_24_P808100	MCTS1	1.02426	5.245	-4.22074	4.30278	4.54919	-0.246414	Down
A_33_P3417328	SHROOM3	1.94145	6.09815	-4.1567	3.98157	4.76697	-0.785398	Down
A_33_P3388983	C5orf56	1.03839	5.13671	-4.09832	4.38987	4.64112	-0.251256	Down
A_33_P3217230	ZNF91	1.49308	5.5195	-4.02642	4.44302	4.7149	-0.27188	Down
A_33_P3412468	SLC25A27	1.32691	5.26242	-3.93551	3.32845	4.2403	-0.911846	Down
A_33_P3393175	CAPN7	1.2347	5.14313	-3.90843	3.42921	4.17985	-0.750643	Down
A_24_P356	AAK1	1.12908	5.03213	-3.90305	3.89863	4.41099	-0.51236	Down
A_33_P3395650	PCDHGA5	1.03839	4.87573	-3.83734	3.96328	4.49778	-0.534502	Down
A_33_P3407429	PSMB7	1.73334	5.55327	-3.81994	4.11634	4.44383	-0.327484	Down
A_33_P3338440	SNX29	1.67553	5.45062	-3.77509	3.7637	4.80224	-1.03854	Down
A_21_P0000143	DCTN5	1.03839	4.75747	-3.71908	3.54562	4.26708	-0.721464	Down
A_33_P3243399	SLMAP	1.46307	5.1327	-3.66963	3.40044	3.90318	-0.502736	Down
A_21_P0013633	ANKRD18B	1.85608	5.51703	-3.66095	3.82601	4.21123	-0.385219	Down
A_33_P3325135	ZSCAN23	2.09298	5.73746	-3.64447	4.20848	4.54919	-0.340706	Down
A_33_P3309809	RHBDD1	1.16582	4.73367	-3.56785	3.92645	4.20162	-0.275171	Down
A_24_P21266	ERLIN2	1.46307	5.00745	-3.54438	3.69703	4.23387	-0.536841	Down
A_23_P36985	PCDH8	3.5332	7.06158	-3.52838	4.84999	5.01765	-0.167662	Down
A_33_P3228709	KRTAP5-7	8.24599	11.7528	-3.50677	9.09034	9.68561	-0.595271	Down
A_33_P3388006	SPICE1	2.38321	5.88637	-3.50316	4.25745	4.69306	-0.435604	Down
A_24_P403303	PHF20L1	1.19941	4.69695	-3.49754	3.82601	4.26708	-0.441068	Down
A_33_P3396831	CCT3	2.08388	5.55949	-3.47561	4.23387	4.41099	-0.177118	Down
A_24_P246518	PKD1L2	1.41598	4.86832	-3.45234	3.77546	4.19463	-0.419171	Down
A_23_P415470	PCDHGB6	2.25543	5.64583	-3.3904	4.09123	4.35087	-0.259638	Down
A_33_P3353170	CLTC	1.94145	5.31918	-3.37772	3.53424	4.29207	-0.757832	Down
A_24_P563545	SLC30A7	2.38892	5.76383	-3.37491	5.62399	5.77084	-0.146852	Down
A_33_P3241095	TMBIM4	2.09298	5.44559	-3.35261	3.54562	4.15575	-0.610138	Down
A_24_P226116	NAA15	2.70417	5.94771	-3.24354	4.37024	5.0983	-0.728062	Down
A_24_P76675	MFAP3L	1.09484	4.32447	-3.22964	4.95657	5.26556	-0.308993	Down
A_23_P65068	EID3	2.87501	6.0834	-3.20839	3.65144	4.37048	-0.719043	Down
A_33_P3419339	GNAI3	2.54317	5.74488	-3.20171	5.06849	5.24548	-0.176986	Down
A_21_P0000037	ZSCAN12	6.5888	9.789	-3.20021	7.86125	8.41648	-0.555238	Down
A_33_P3272948	C17orf107	1.08642	4.26529	-3.17887	3.40044	4.09883	-0.698387	Down
A_33_P3379581	UBR2	3.30952	6.47113	-3.1616	3.67404	4.31054	-0.636497	Down
A_32_P121834	IQCF1	1.06875	4.21548	-3.14673	3.61829	6.6857	-3.06742	Down
A_23_P63908	TRUB1	1.12908	4.26529	-3.13621	3.63943	3.97651	-0.337076	Down
A_32_P339640	C20orf197	1.05032	4.16605	-3.11573	4.33198	4.52643	-0.194447	Down
A_33_P3359373	TSC1	4.27609	7.3774	-3.10131	5.55939	6.03244	-0.473046	Down
A_33_P3262133	GFM1	1.52549	4.59556	-3.07007	4.15899	4.36444	-0.205446	Down
A_23_P27636	ZNF700	1.16582	4.2196	-3.05377	3.69703	3.95149	-0.254458	Down
A_33_P3280099	CACNA1B	4.47193	7.51739	-3.04546	5.78176	6.14238	-0.360622	Down
A_21_P0012439	TRANK1	5.52925	8.57091	-3.04167	6.43245	7.07942	-0.646966	Down
A_23_P202894	ACRV1	1.05032	4.09185	-3.04153	3.53424	3.67499	-0.140744	Down
A_24_P184844	CHD2	3.16284	6.18845	-3.02561	5.44786	5.84532	-0.397456	Down
A_21_P0000624	SLC6A13	3.51963	6.54489	-3.02526	3.74137	4.14293	-0.401561	Down
A_23_P66694	EVI2B	1.26994	4.29475	-3.02481	3.56879	3.91073	-0.341943	Down
A_24_P390583	USP31	1.2347	4.2501	-3.0154	4.0102	4.66365	-0.653458	Down
A_23_P301336	C10orf28	1.75976	4.77098	-3.01123	5.55939	5.71948	-0.160095	Down
A_33_P3421183	GTF2I	4.73331	7.74313	-3.00982	5.2633	6.02759	-0.764286	Down
A_33_P3392807	TAF1B	2.02185	5.02786	-3.00601	3.61829	3.85099	-0.232701	Down
A_23_P123108	AKAP9	3.71651	6.6918	-2.97529	4.03429	4.2179	-0.183605	Down
A_23_P85903	TLR5	1.08642	4.0587	-2.97227	4.79261	4.95282	-0.160211	Down
A_23_P424051	SLC25A48	1.08642	4.03273	-2.94631	4.38987	4.52643	-0.136562	Down
A_23_P304652	NME9	11.6775	14.6166	-2.93914	13.2116	13.6693	-0.457689	Down
A_24_P924261	ERVFRD-1	1.47753	4.41269	-2.93516	3.5934	4.26708	-0.67368	Down
A_23_P398566	NR4A3	4.86769	7.75709	-2.8894	5.77123	6.11248	-0.341255	Down
A_33_P3420235	ARPC5	1.19941	4.07435	-2.87494	3.48228	4.16262	-0.680342	Down
A_33_P3322834	CSRNP3	1.03839	3.90956	-2.87116	4.40309	4.67534	-0.272249	Down
A_33_P3358277	KCNK1	2.48251	5.32114	-2.83863	4.16729	4.60456	-0.437263	Down
A_33_P3210180	TLE1	2.61128	5.42573	-2.81445	4.10824	4.50975	-0.401502	Down
A_33_P3290335	PARP1	4.98417	7.79498	-2.8108	6.15986	6.71242	-0.552555	Down
A_24_P237757	ZMYM2	5.44494	8.25436	-2.80942	6.22949	6.61889	-0.389397	Down
A_32_P116323	SMG1	9.35736	12.1332	-2.77579	10.0764	10.668	-0.591522	Down
A_24_P235783	SF1	7.89202	10.6541	-2.76204	8.66133	8.91982	-0.258498	Down
A_33_P3319953	ATRX	4.7761	7.53661	-2.76051	4.42144	5.22306	-0.801622	Down
A_32_P361185	ZMYND17	3.35652	6.11242	-2.75591	4.47187	4.92602	-0.454156	Down
A_33_P3392250	FAM178A	4.23899	6.99419	-2.7552	5.27986	5.57397	-0.294108	Down
A_33_P3333050	SLC9A4	9.12597	11.8624	-2.7364	10.194	10.3478	-0.153794	Down
A_21_P0000092	ZBED6	4.45863	7.17125	-2.71263	6.47336	6.65971	-0.186356	Down
A_33_P3328772	PLEKHA5	2.96364	5.67143	-2.7078	3.92645	4.46712	-0.540676	Down
A_33_P3372526	MDH1B	9.40137	12.1079	-2.70656	10.1107	10.3244	-0.213764	Down
A_33_P3732854	OR9H1P	5.29462	7.98712	-2.6925	5.99253	6.39829	-0.405761	Down
A_23_P74309	NOS1AP	2.66431	5.34945	-2.68514	4.38302	5.00908	-0.62606	Down
A_32_P38623	PPP1R9A	1.1052	3.78414	-2.67894	3.44279	4.29964	-0.856848	Down
A_33_P3246293	HBS1L	3.68166	6.33606	-2.6544	5.68848	6.05492	-0.366442	Down
A_33_P3287690	CNOT2	3.80667	6.45895	-2.65228	3.99079	4.53222	-0.541426	Down
A_19_P00804859	MIR221	6.05459	8.70413	-2.64954	7.4865	7.72635	-0.239849	Down
A_23_P318300	ZAK	2.50494	5.15408	-2.64914	5.4764	5.77596	-0.299565	Down
A_33_P3298942	ATP10B	10.423	13.0668	-2.64382	11.5262	11.8119	-0.285697	Down
A_21_P0012011	ANKRD36BP2	7.66097	10.3041	-2.64317	7.49328	7.79641	-0.303131	Down
A_33_P3540725	FLJ25917	3.31605	5.9543	-2.63825	3.36917	4.11707	-0.747908	Down
A_33_P3263906	TUBE1	4.03396	6.66106	-2.6271	4.49168	4.64112	-0.149438	Down
A_24_P941708	RUFY2	4.80929	7.42134	-2.61206	5.62099	6.04252	-0.421528	Down
A_33_P3291569	LUC7L3	7.31839	9.92362	-2.60523	8.25646	8.51685	-0.260388	Down
A_33_P3298111	SPATA13	3.96454	6.56702	-2.60248	4.31165	5.17635	-0.864708	Down
A_32_P216872	PDXDC2P	7.99637	10.5924	-2.59601	7.47794	8.03257	-0.554631	Down
A_23_P22364	GRM7	1.14551	3.72467	-2.57916	3.35584	4.13387	-0.77802	Down
A_33_P3327108	NLK	1.05981	3.63891	-2.5791	3.40044	4.19463	-0.794191	Down
A_32_P193583	C4orf39	1.11521	3.68665	-2.57144	4.04391	4.37048	-0.326573	Down
A_33_P3257861	SARDH	9.15413	11.7239	-2.56973	9.44208	9.79752	-0.355432	Down
A_33_P3334220	ACACB	1.05032	3.61655	-2.56622	3.77546	4.25434	-0.478876	Down
A_33_P3287892	SLTM	3.39133	5.9543	-2.56297	4.06766	4.61453	-0.546873	Down
A_33_P3257187	PRKAA1	1.26994	3.82791	-2.55796	3.73115	3.94247	-0.211327	Down
A_33_P3272412	FLJ45482	6.20814	8.75333	-2.54518	6.52839	7.0976	-0.569207	Down
A_23_P209288	CUL3	1.77035	4.3035	-2.53315	3.49482	3.76502	-0.270201	Down
A_21_P0000142	RNF103	4.09521	6.60791	-2.5127	5.68182	6.05764	-0.375818	Down
A_32_P108254	FAM20A	5.91517	8.42729	-2.51212	6.26254	6.96275	-0.700218	Down
A_33_P3252695	CYTL1	1.72454	4.23656	-2.51202	4.12377	4.74035	-0.616575	Down
A_21_P0013977	PCID2	5.30055	7.8014	-2.50085	5.6732	6.08339	-0.41019	Down
A_23_P208373	CYP2B6	9.92969	12.4303	-2.50061	11.144	11.3116	-0.167535	Down
A_33_P3350753	CCDC144A	3.08039	5.57558	-2.49519	4.15899	4.32369	-0.164697	Down
A_24_P369656	TRIM9	1.58915	4.07937	-2.49021	4.32508	4.59309	-0.268013	Down
A_33_P3223749	MED14	3.50639	5.9738	-2.4674	4.61306	4.9301	-0.317036	Down
A_23_P303145	FGFR2	3.2026	5.66546	-2.46286	3.79536	4.68064	-0.885274	Down
A_33_P3362326	FHL2	4.02547	6.48408	-2.45861	4.44302	5.22306	-0.780033	Down
A_33_P3344477	FERMT2	1.09484	3.55247	-2.45764	3.63943	4.32369	-0.684259	Down
A_24_P179585	MARK1	1.12908	3.55247	-2.42339	3.61829	4.07669	-0.458404	Down
A_33_P3389478	SNAPC3	3.29965	5.714	-2.41435	4.82396	5.1611	-0.337147	Down
A_33_P3235701	ZCCHC11	5.28378	7.67219	-2.38841	6.31274	6.47149	-0.15875	Down
A_33_P3831730	MGC4859	8.30679	10.6922	-2.38537	8.85365	9.21743	-0.363778	Down
A_33_P3441060	C6orf35	2.27798	4.64997	-2.37198	4.21719	4.77799	-0.560802	Down
A_24_P316305	AQR	1.79117	4.16224	-2.37107	4.30278	4.97431	-0.67153	Down
A_33_P3309646	FAM115C	7.37669	9.74475	-2.36806	8.46232	8.94592	-0.483603	Down
A_33_P3252206	LEPROTL1	9.73571	12.0984	-2.36266	10.4228	10.6067	-0.183944	Down
A_33_P3317387	DNAJC3	3.74585	6.09815	-2.3523	3.80666	4.53222	-0.725552	Down
A_23_P150590	SLC22A9	5.54063	7.88953	-2.3489	6.16429	6.63234	-0.468055	Down
A_33_P3302676	TLE4	5.50584	7.83787	-2.33203	5.39035	6.32874	-0.938393	Down
A_23_P384329	DENND4A	3.6522	5.9842	-2.332	5.42144	5.76838	-0.34694	Down
A_33_P3297907	FGF22	4.58516	6.9136	-2.32845	5.23416	5.86603	-0.631873	Down
A_33_P3261222	MTMR7	3.24351	5.56828	-2.32477	5.12662	5.41155	-0.284932	Down
A_33_P3233165	CCDC104	3.2642	5.56828	-2.30408	5.21323	5.369	-0.155767	Down
A_33_P3253747	CYP1A2	5.5448	7.84424	-2.29944	6.51959	6.72439	-0.204803	Down
A_23_P20275	PLEKHF2	1.32691	3.62374	-2.29683	3.72031	3.93271	-0.2124	Down
A_33_P3315239	ZNF7	5.46573	7.75237	-2.28665	5.37076	6.07225	-0.70149	Down
A_33_P3382748	KDM5A	3.37865	5.66348	-2.28482	5.40741	5.69987	-0.292459	Down
A_33_P3367811	CCDC57	4.7053	6.98006	-2.27476	4.75208	5.31018	-0.558101	Down
A_33_P3371588	FUNDC2	1.06875	3.34062	-2.27187	4.27399	4.75107	-0.477082	Down
A_23_P110473	NAIP	3.22722	5.49891	-2.27169	4.83387	4.99548	-0.16161	Down
A_33_P3290949	PTCD3	5.14473	7.41451	-2.26978	5.9343	6.14511	-0.210801	Down
A_33_P3293869	TIAL1	5.74705	8.01372	-2.26667	4.51668	5.37151	-0.854828	Down
A_23_P157793	CA9	1.07714	3.34062	-2.26348	4.10824	4.33839	-0.230144	Down
A_33_P3319780	PRR7	1.97727	4.24019	-2.26292	3.46844	3.90318	-0.434741	Down
A_33_P3371727	SAT1	11.462	13.7203	-2.25824	11.1805	11.5141	-0.333578	Down
A_23_P147070	SUN1	4.7157	6.97232	-2.25662	4.56608	4.93894	-0.372857	Down
A_33_P3275959	SLC25A16	10.2924	12.5459	-2.25356	10.648	11.0564	-0.40845	Down
A_23_P156807	CFLAR	11.9997	14.2484	-2.24865	12.4829	13.0305	-0.547559	Down
A_23_P256526	ZNF80	4.07775	6.32385	-2.2461	5.5939	5.82873	-0.234828	Down
A_33_P3281363	TRIP12	4.3136	6.55489	-2.24129	5.45743	5.7777	-0.320272	Down
A_33_P3304304	STAG2	5.46016	7.69975	-2.2396	5.78176	6.29611	-0.514354	Down
A_33_P3250840	NIPA1	2.29185	4.53045	-2.23861	5.30087	5.47158	-0.170709	Down
A_33_P3418170	DDX58	1.1052	3.34062	-2.23542	3.42921	3.70694	-0.277735	Down
A_32_P137920	RSPH4A	1.14551	3.36917	-2.22366	3.5934	3.93271	-0.339314	Down
A_33_P3259725	MED12L	2.22487	4.44811	-2.22323	3.36917	4.15575	-0.786587	Down
A_33_P3362367	RTN3	6.68686	8.90875	-2.22189	7.08614	7.60108	-0.514939	Down
A_23_P37375	RPS6KA5	6.34764	8.56554	-2.21789	7.35943	7.68172	-0.322287	Down
A_33_P3218178	MCART6	4.44717	6.66106	-2.2139	5.0767	5.38934	-0.312638	Down
A_33_P3335183	LRRC37A3	7.08152	9.28955	-2.20803	7.95986	8.47168	-0.511822	Down
A_33_P3420266	ANKRD20A2	5.30055	7.50554	-2.20499	6.02703	6.32468	-0.297655	Down
A_33_P3276308	FLJ44124	5.30055	7.50021	-2.19966	4.94281	5.57591	-0.633101	Down
A_32_P20454	COPA	3.99596	6.18845	-2.19249	5.26916	5.58287	-0.313716	Down
A_32_P188860	IL17RD	1.03839	3.22961	-2.19122	3.46844	4.00904	-0.540602	Down
A_33_P3212640	NOTCH2NL	6.55611	8.74546	-2.18935	8.12031	8.47943	-0.359123	Down
A_33_P3248424	FAM105B	5.5448	7.73175	-2.18696	6.45769	6.65971	-0.20202	Down
A_23_P204782	MDM1	4.12902	6.31081	-2.18179	4.78129	5.06765	-0.286361	Down
A_33_P3402694	STXBP5L	5.66285	7.84424	-2.18139	5.43535	5.63377	-0.198421	Down
A_24_P238143	LRRC37A2	9.76693	11.9404	-2.17344	10.8076	11.1468	-0.339214	Down
A_33_P3248325	EPB41L5	4.81636	6.98551	-2.16915	6.77994	7.05313	-0.273194	Down
A_24_P332081	JAKMIP3	4.93427	7.10119	-2.16692	4.07564	4.39821	-0.322568	Down
A_24_P201125	ZNF510	2.50993	4.67589	-2.16596	4.36414	4.56509	-0.20095	Down
A_23_P156809	METTL21A	11.1245	13.2877	-2.16324	11.4622	11.9906	-0.528401	Down
A_33_P3343101	ARGLU1	7.67112	9.83093	-2.1598	7.89304	8.13548	-0.242441	Down
A_24_P49349	RABGAP1L	4.64997	6.80555	-2.15558	6.14874	6.37346	-0.224715	Down
A_33_P3350343	MLL	3.99446	6.14357	-2.14911	4.18472	4.53858	-0.353858	Down
A_24_P289383	CHD7	1.91567	4.06474	-2.14908	4.09123	4.74035	-0.649117	Down
A_33_P3417745	IQGAP1	3.38677	5.52977	-2.143	5.59685	5.84532	-0.248464	Down
A_33_P3737979	SCARNA23	5.72617	7.86244	-2.13627	5.85822	6.43029	-0.572076	Down
A_33_P3276364	HSD17B7	5.01265	7.14167	-2.12901	5.27261	5.72936	-0.456751	Down
A_23_P51002	SULT1C2	1.29985	3.42428	-2.12443	4.09953	4.71938	-0.619849	Down
A_23_P69637	OTUD4	4.97765	7.10119	-2.12354	5.0349	5.42394	-0.389035	Down
A_19_P00320721	MDM4	4.35159	6.47113	-2.11954	5.70495	6.01512	-0.310173	Down
A_23_P161644	RBM14	4.99016	7.10939	-2.11923	5.29819	6.01206	-0.713874	Down
A_24_P182539	ATG4C	1.69703	3.81584	-2.11881	4.52855	5.11477	-0.586214	Down
A_23_P29985	METTL19	9.29256	11.4065	-2.1139	9.67713	9.95595	-0.278819	Down
A_24_P109432	NBEAL1	3.61726	5.72661	-2.10936	4.63572	4.9656	-0.329882	Down
A_24_P615822	BMS1	8.66324	10.7625	-2.09929	9.07442	9.36011	-0.285681	Down
A_24_P729905	AGAP7	10.0916	12.1881	-2.09656	10.8478	11.0212	-0.173368	Down
A_33_P3258467	SPTBN1	5.21614	7.29786	-2.08172	6.30554	6.63234	-0.326797	Down
A_21_P0013791	ND4	12.6293	14.7026	-2.07325	13.4738	13.8563	-0.382457	Down
A_23_P415633	SGK494	4.18649	6.25618	-2.06969	3.53424	4.21123	-0.676987	Down
A_33_P3320832	NMS	1.69703	3.76429	-2.06726	3.32845	3.57697	-0.248516	Down
A_24_P350200	COX3	15.1461	17.2126	-2.06654	15.2443	15.4625	-0.218207	Down
A_23_P406928	ND5	12.9736	15.0367	-2.06307	14.3246	14.8209	-0.496333	Down
A_33_P3236441	LDHAL6A	12.9807	15.043	-2.06225	13.6691	14.0513	-0.382161	Down
A_33_P3302115	CAPRIN1	4.82386	6.88548	-2.06162	5.45743	5.88135	-0.423921	Down
A_33_P3272593	CTPS2	7.16889	9.23035	-2.06146	7.98898	8.22016	-0.231175	Down
A_33_P3243524	RAPGEF6	4.0611	6.11242	-2.05133	5.0349	5.33747	-0.302564	Down
A_24_P115511	RAB14	2.8527	4.90122	-2.04852	3.75248	4.04063	-0.288153	Down
A_24_P398810	EIF5	3.29639	5.34241	-2.04602	4.62943	5.03372	-0.404286	Down
A_33_P3415744	ANKRD36B	5.86256	7.9078	-2.04524	5.78355	6.1407	-0.357155	Down
A_24_P231025	BRWD1	3.96924	6.00591	-2.03667	3.79536	4.2179	-0.422536	Down
A_23_P200801	PDE4DIP	3.53145	5.56562	-2.03416	4.29403	4.65739	-0.363363	Down
A_23_P207981	SOCS6	1.05981	3.08714	-2.02733	4.32508	4.66365	-0.338579	Down
A_23_P54556	MKL2	2.79865	4.81716	-2.01851	5.039	5.3924	-0.353396	Down
A_33_P3210338	RFX7	2.06542	4.07435	-2.00893	4.52322	4.73375	-0.21053	Down
A_33_P3269670	ARHGEF33	5.17051	7.17125	-2.00075	4.67159	5.43934	-0.767748	Down
A_23_P371885	ARL17A	7.97165	9.97068	-1.99904	8.28018	8.61009	-0.329912	Down
A_32_P96807	RC3H1	4.84247	6.83729	-1.99483	6.828	7.03345	-0.205447	Down
A_32_P32413	SETBP1	2.33573	4.32711	-1.99139	5.22333	5.67241	-0.449088	Down
A_23_P92650	SLC25A2	3.86727	5.85063	-1.98336	5.25987	6.15074	-0.890869	Down
A_33_P3251093	SLC36A1	4.27609	6.25618	-1.98008	4.85365	5.44327	-0.589623	Down
A_23_P171150	KLHL4	3.51211	5.49127	-1.97916	4.77566	5.01346	-0.237803	Down
A_33_P3862375	USP45	3.69716	5.67501	-1.97784	5.35119	5.59979	-0.248606	Down
A_33_P3394065	PIP4K2A	2.30542	4.2816	-1.97618	3.5934	3.86044	-0.267039	Down
A_33_P3271121	SH3BP4	5.35486	7.32733	-1.97247	5.57384	5.90205	-0.328204	Down
A_33_P3372044	TPRG1	2.81769	4.78917	-1.97148	3.35584	3.95886	-0.603015	Down
A_23_P501961	L3MBTL1	7.05994	9.02798	-1.96804	6.70286	7.2022	-0.499335	Down
A_23_P339053	C16orf52	9.3326	11.3002	-1.96763	9.88214	10.2678	-0.385637	Down
A_33_P3209511	HAAO	1.05032	3.01021	-1.95989	3.78474	4.50377	-0.719024	Down
A_19_P00321656	DDAH1	3.80667	5.75777	-1.9511	4.07564	4.41099	-0.335351	Down
A_23_P4592	SIGLEC6	4.11911	6.06756	-1.94845	4.56039	4.9214	-0.361008	Down
A_21_P0012342	PI4KA	6.14012	8.07748	-1.93736	5.82409	6.08339	-0.259296	Down
A_23_P96590	GPRASP1	3.82463	5.76174	-1.93711	3.73115	4.55372	-0.82257	Down
A_33_P3241756	IKBKB	5.35486	7.29162	-1.93676	4.35255	5.45489	-1.10234	Down
A_21_P0001374	NBPF15	8.5332	10.4682	-1.93502	8.79812	8.99489	-0.19677	Down
A_33_P3359508	DNMT3B	2.60583	4.53875	-1.93292	3.25274	3.46932	-0.216576	Down
A_33_P3214119	NPEPPS	6.35902	8.28947	-1.93045	6.55732	6.74606	-0.188737	Down
A_32_P177040	SPDYE5	5.99302	7.92334	-1.93032	6.13093	6.3535	-0.222572	Down
A_33_P3228322	IL18BP	8.07048	10	-1.92957	7.94388	8.3619	-0.418023	Down
A_33_P3212490	DICER1	5.03519	6.96316	-1.92796	7.22861	7.42803	-0.199425	Down
A_33_P3384272	ATP1A1	3.03991	4.9526	-1.91268	4.33198	5.00493	-0.672951	Down
A_23_P325625	SCAI	3.66297	5.57096	-1.90799	4.83014	5.04917	-0.219029	Down
A_23_P405707	BCOR	5.46978	7.3774	-1.90763	6.18947	6.42378	-0.234312	Down
A_33_P3381832	FAM166A	4.66013	6.56702	-1.90689	4.76609	5.18065	-0.414558	Down
A_23_P401106	PDE2A	5.62501	7.53091	-1.9059	6.27254	6.65971	-0.387178	Down
A_23_P323102	PCDHA9	3.41419	5.31704	-1.90285	3.89863	4.10834	-0.209712	Down
A_33_P3346936	MON2	7.25391	9.1501	-1.89618	8.47595	8.8085	-0.332543	Down
A_33_P3421703	SP2	1.32691	3.21947	-1.89256	3.80666	4.0485	-0.241835	Down
A_33_P3262118	LUZP1	4.16201	6.05198	-1.88997	5.0868	5.43934	-0.352547	Down
A_33_P3243957	CHTOP	6.98555	8.87351	-1.88797	8.14049	8.69465	-0.55416	Down
A_33_P3363938	NAP1L4	7.33467	9.2147	-1.88004	7.60413	7.86839	-0.264266	Down
A_24_P551842	CYTB	14.9909	16.8698	-1.87888	15.8506	16.2926	-0.44204	Down
A_33_P3217983	ACSL5	12.3535	14.2312	-1.87772	11.0924	11.3812	-0.288808	Down
A_23_P133739	HUS1B	4.16201	6.03726	-1.87525	5.35793	5.83638	-0.478449	Down
A_33_P3374833	PLDN	2.72616	4.59865	-1.87249	4.96131	5.3779	-0.416592	Down
A_21_P0011781	PSG8	4.95644	6.82657	-1.87013	4.53427	4.90694	-0.372671	Down
A_24_P368575	SLC4A7	1.03839	2.90757	-1.86917	3.48228	3.94247	-0.460191	Down
A_23_P207868	KRTAP9-4	4.7157	6.57803	-1.86234	5.30464	5.66491	-0.360273	Down
A_33_P3225512	OAS2	7.27787	9.13978	-1.8619	7.59712	7.85101	-0.253898	Down
A_33_P3248072	SIRPB1	8.15225	10.0128	-1.86055	8.64595	8.99489	-0.348945	Down
A_23_P85765	CACNA1S	5.64943	7.50554	-1.85611	6.08213	6.29611	-0.21398	Down
A_33_P3233135	KIF16B	4.69681	6.54489	-1.84808	5.68532	6.42191	-0.736598	Down
A_33_P3229898	PDHA1	6.0856	7.92911	-1.8435	6.34238	6.56465	-0.22227	Down
A_23_P56146	RAX2	4.89356	6.7365	-1.84293	5.56507	6.12676	-0.561688	Down
A_33_P3272563	NMT2	4.41364	6.25618	-1.84253	5.26579	5.58515	-0.319363	Down
A_23_P50638	LRG1	8.85891	10.699	-1.84013	9.11425	9.50021	-0.38596	Down
A_23_P129389	ZDHHC7	9.91398	11.7528	-1.83879	10.1215	10.527	-0.405468	Down
A_33_P3235562	CAPZB	5.05792	6.88548	-1.82756	5.79626	5.99393	-0.197677	Down
A_33_P3319331	PRDM2	4.54396	6.36001	-1.81605	4.96676	5.40784	-0.441082	Down
A_33_P3278774	ZNF44	4.87629	6.6918	-1.81551	5.16938	5.66972	-0.500335	Down
A_33_P3341722	COL23A1	10.4476	12.2626	-1.815	10.9174	11.2935	-0.37604	Down
A_33_P3278801	LRCH3	6.98313	8.79115	-1.80803	7.64089	8.23907	-0.59818	Down
A_33_P3265956	CBFA2T2	5.184	6.98551	-1.80151	5.28655	5.54468	-0.258132	Down
A_23_P106371	GOLGA6A	5.40172	7.20257	-1.80085	6.45652	6.67302	-0.216492	Down
A_33_P3410700	ATP8	14.5212	16.3186	-1.79745	15.0029	15.4376	-0.434688	Down
A_23_P400984	PIKFYVE	4.0027	5.79169	-1.78899	4.35833	5.21134	-0.853005	Down
A_23_P113161	C1orf21	1.56997	3.35633	-1.78636	3.82164	4.12324	-0.301605	Down
A_21_P0011897	41531	5.39562	7.18064	-1.78502	5.80199	6.02179	-0.219798	Down
A_33_P3365611	BTF3L4	4.90137	6.68232	-1.78094	6.08545	6.50883	-0.423377	Down
A_23_P132294	GGA1	10.7825	12.5604	-1.77789	10.9174	11.253	-0.335597	Down
A_33_P3243657	FXC1	7.0927	8.86904	-1.77634	7.74377	8.18867	-0.444897	Down
A_23_P102058	MATN3	1.2347	3.01021	-1.77551	4.29403	4.61922	-0.325195	Down
A_33_P3214422	ANP32A	4.05503	5.82863	-1.77361	4.61306	4.93894	-0.325877	Down
A_33_P3301286	CUL5	3.88322	5.65438	-1.77116	5.33929	5.57397	-0.234675	Down
A_23_P71830	ZBTB26	4.99016	6.75519	-1.76503	6.45505	6.65971	-0.20466	Down
A_23_P52067	GRHL3	6.74114	8.49665	-1.75551	6.70286	7.24423	-0.541367	Down
A_33_P3380056	C9orf30	4.56375	6.31081	-1.74705	5.72007	5.94415	-0.224075	Down
A_24_P925664	MDM2	7.07684	8.82163	-1.74479	7.84416	8.20227	-0.358116	Down
A_21_P0000141	RBM4	6.32551	8.06932	-1.74381	7.03599	7.26198	-0.225993	Down
A_33_P3413048	PLXNA3	3.03991	4.78046	-1.74055	4.17563	4.47886	-0.303233	Down
A_23_P309207	ZNF577	3.99164	5.72844	-1.7368	4.97583	5.18892	-0.213088	Down
A_24_P944144	DIDO1	4.75836	6.49477	-1.7364	5.00887	5.57968	-0.570806	Down
A_33_P3425356	ARMC8	3.23355	4.96826	-1.73471	5.039	5.25766	-0.218664	Down
A_32_P167471	CLMN	4.19917	5.93386	-1.7347	5.98312	6.52814	-0.545024	Down
A_33_P3237580	FLJ45513	3.71446	5.44886	-1.73439	3.60657	4.31626	-0.709688	Down
A_33_P3364869	NAMPT	3.28782	5.02157	-1.73376	3.56879	4.11707	-0.548284	Down
A_33_P3294252	ATF1	2.12934	3.86145	-1.73211	4.81851	5.0983	-0.279793	Down
A_33_P3220390	WTAP	4.07948	5.81076	-1.73129	4.63987	5.07216	-0.432287	Down
A_23_P256561	TLR6	1.03839	2.76553	-1.72714	3.5934	4.57634	-0.982939	Down
A_33_P3336696	ND4L	15.1461	16.8698	-1.72373	15.8952	16.4051	-0.509942	Down
A_33_P3358957	PAPL	13.0399	14.7631	-1.72326	13.5314	13.9057	-0.374294	Down
A_19_P00319398	ERVMER34-1	1.09484	2.81804	-1.7232	3.63943	4.32369	-0.684259	Down
A_33_P3365710	ATP6V0D1	2.29862	4.02019	-1.72158	3.56879	3.85099	-0.282199	Down
A_33_P3229221	TRAPPC3	4.84982	6.56702	-1.71721	5.09536	5.48079	-0.385434	Down
A_33_P3315060	ZC3H11A	5.60576	7.32065	-1.71489	6.91898	7.21015	-0.291169	Down
A_24_P313180	C14orf1	3.2642	4.97797	-1.71377	3.5934	4.49172	-0.898322	Down
A_32_P163458	SPDYE3	6.15932	7.87221	-1.71289	5.9343	6.43771	-0.503404	Down
A_24_P3804	C6orf26	7.3286	9.04145	-1.71285	6.33574	6.93961	-0.603874	Down
A_33_P3246528	CCDC114	6.03043	7.74313	-1.71271	5.97959	6.32626	-0.346669	Down
A_23_P84910	ZNF157	10.4576	12.1683	-1.71072	11.5771	11.8509	-0.273788	Down
A_33_P3407636	YWHAE	6.88207	8.59274	-1.71067	6.88649	7.70155	-0.815058	Down
A_23_P252642	BBS5	12.3779	14.0812	-1.70322	12.595	13.1055	-0.510523	Down
A_24_P935986	BCAT1	2.66003	4.3597	-1.69967	4.95657	5.19264	-0.236068	Down
A_23_P431853	ND2	14.7077	16.4064	-1.69876	15.3851	15.7125	-0.327437	Down
A_32_P234935	TARDBP	7.66097	9.35223	-1.69126	8.45289	8.76296	-0.310076	Down
A_21_P0012528	PCMTD2	4.6875	6.34743	-1.65993	4.91836	5.1611	-0.242748	Down
A_33_P3311551	WLS	5.06592	6.72449	-1.65858	5.3657	5.92609	-0.560391	Down
A_33_P3211666	IL18R1	4.87629	6.53146	-1.65517	5.66808	5.97198	-0.303903	Down
A_33_P3316068	CA5B	4.75836	6.41023	-1.65187	5.28347	5.69655	-0.413084	Down
A_33_P3304312	CELF6	10.8562	12.5077	-1.65157	10.9767	11.2762	-0.299553	Down
A_33_P3349576	TSTD2	4.26432	5.91406	-1.64974	5.2633	5.69375	-0.43045	Down
A_24_P79712	FAM36A	5.69662	7.34534	-1.64872	7.00668	7.32691	-0.320228	Down
A_33_P3383724	TRIM61	5.9741	7.61628	-1.64217	6.55577	6.78174	-0.225965	Down
A_33_P3390557	LCNL1	6.37327	8.01372	-1.64046	6.47336	6.73568	-0.262323	Down
A_33_P3349265	GLYATL3	6.09685	7.7365	-1.63964	6.33574	6.70003	-0.364289	Down
A_33_P3254666	LZTS2	13.4383	15.0761	-1.63782	13.7873	14.0918	-0.304466	Down
A_23_P124190	TRIM34	2.48251	4.11948	-1.63696	4.27399	4.64668	-0.372696	Down
A_33_P3272568	PRDX4	4.16201	5.79897	-1.63696	4.95221	5.16893	-0.216722	Down
A_33_P3381361	SPG7	6.50591	8.14239	-1.63648	5.89175	6.72439	-0.83264	Down
A_21_P0012273	NBEA	5.46978	7.10119	-1.63141	4.82396	5.13652	-0.312565	Down
A_33_P3311775	ZNF789	6.1715	7.8014	-1.6299	6.12134	6.56465	-0.443308	Down
A_24_P98251	VPS13B	2.29185	3.91981	-1.62797	3.90963	4.22497	-0.315342	Down
A_23_P134517	PURB	7.7122	9.34011	-1.62791	8.62899	8.98759	-0.358601	Down
A_33_P3271445	COL4A3BP	6.24023	7.86777	-1.62754	7.58446	7.82544	-0.240981	Down
A_33_P3335984	FLJ39653	7.01845	8.64394	-1.62548	6.81586	7.15808	-0.34222	Down
A_33_P3392580	AK2	5.9741	7.59804	-1.62393	5.54246	6.17752	-0.635059	Down
A_33_P3324651	RBM39	9.98253	11.6012	-1.61867	10.3513	10.6282	-0.276916	Down
A_24_P120537	SH3RF2	7.78354	9.40086	-1.61731	8.33453	8.57182	-0.23729	Down
A_23_P315836	BAIAP2	5.95789	7.5704	-1.6125	5.60953	6.08967	-0.480143	Down
A_24_P104091	ORAOV1	4.94984	6.55489	-1.60505	4.31165	4.80224	-0.490595	Down
A_33_P3221119	GON4L	6.37094	7.97046	-1.59952	6.5944	6.99335	-0.398955	Down
A_33_P3350913	TSEN2	4.47193	6.06756	-1.59563	3.55735	4.77799	-1.22065	Down
A_23_P356494	SPINK5	4.38968	5.97817	-1.58849	4.75716	5.26897	-0.51181	Down
A_33_P3326020	KANK3	11.6	13.1883	-1.58829	11.7786	12.1217	-0.343114	Down
A_33_P3304908	WASH3P	7.03504	8.62109	-1.58605	6.77994	7.18484	-0.404903	Down
A_33_P3353672	RAB28	3.72378	5.30736	-1.58358	3.93688	4.53858	-0.601697	Down
A_24_P376339	CCNL2	8.49348	10.076	-1.5825	7.71155	8.02071	-0.309164	Down
A_33_P3391596	LAMA4	8.96778	10.5435	-1.57574	9.13906	9.38752	-0.248466	Down
A_23_P344594	TMEM174	5.34236	6.9136	-1.57124	4.57703	5.24223	-0.665201	Down
A_33_P3240679	BRD3	4.16201	5.73114	-1.56913	4.89485	5.23015	-0.335305	Down
A_33_P3298567	ZNF692	6.87066	8.43315	-1.56249	7.40903	7.65548	-0.246454	Down
A_23_P48628	ZBTB25	5.99302	7.54996	-1.55694	6.95242	7.28659	-0.33416	Down
A_33_P3300858	OR8H3	4.1162	5.67143	-1.55523	3.70778	4.29964	-0.59186	Down
A_24_P128308	KLF6	3.68805	5.24283	-1.55479	4.39695	4.76149	-0.364536	Down
A_23_P136371	NDST4	1.26994	2.81804	-1.54809	3.80666	5.07216	-1.26549	Down
A_23_P203115	TMEM25	3.85729	5.40382	-1.54652	4.20848	4.58653	-0.378049	Down
A_33_P3412149	CLCC1	8.18986	9.73169	-1.54183	8.97994	9.26821	-0.288276	Down
A_33_P3221303	CCR10	7.34182	8.87905	-1.53723	7.65369	7.94847	-0.294782	Down
A_33_P3499102	RBM10	14.7191	16.2549	-1.53572	15.1536	15.4071	-0.25351	Down
A_33_P3392330	COQ4	6.87952	8.40545	-1.52593	6.28119	6.51854	-0.23735	Down
A_23_P96623	OPN1MW	7.98799	9.51063	-1.52265	8.11173	8.41311	-0.301383	Down
A_24_P336551	BGLAP	7.12453	8.64684	-1.52231	6.34517	6.71242	-0.367249	Down
A_33_P3330353	MOSPD1	9.47326	10.9935	-1.52025	10.1319	10.4457	-0.313863	Down
A_33_P3390027	EXOC7	6.03043	7.54996	-1.51953	5.04767	5.93515	-0.887473	Down
A_23_P41455	TRPC3	5.44494	6.96316	-1.51822	6.24625	6.49569	-0.249445	Down
A_24_P67898	MGEA5	4.94984	6.45895	-1.50911	4.69811	5.62725	-0.929137	Down
A_23_P142994	RBM45	2.72616	4.2283	-1.50215	3.42921	3.86044	-0.431231	Down
A_32_P94	LHFPL4	6.58575	8.08598	-1.50023	6.66289	7.2022	-0.539311	Down
A_33_P3267296	FKBP11	7.88227	9.36938	-1.48712	7.32543	7.56745	-0.242021	Down
A_23_P420373	DNMT3A	5.70143	7.18607	-1.48464	5.64914	6.17207	-0.522925	Down
A_23_P143334	MACROD2	4.22564	5.70944	-1.4838	4.36414	4.66365	-0.299509	Down
A_33_P3423240	FAM21C	5.07354	6.55489	-1.48135	5.4036	5.91979	-0.516196	Down
A_33_P3360917	IPO9	3.95373	5.43496	-1.48122	3.98157	4.44972	-0.468152	Down
A_32_P117313	C8orf83	2.81318	4.29033	-1.47715	3.65144	3.94247	-0.291035	Down
A_32_P112623	FAM27E3	5.62501	7.10119	-1.47618	5.43925	5.91979	-0.480542	Down
A_33_P3322892	CD99L2	5.04277	6.51847	-1.4757	5.04291	5.50058	-0.45767	Down
A_33_P3270317	SLC18A3	11.6967	13.1722	-1.47546	11.9698	12.2761	-0.306292	Down
A_32_P134007	XKR4	6.51947	7.99057	-1.4711	6.80429	7.18484	-0.380549	Down
A_33_P3282973	BAALC	5.95505	7.42134	-1.46629	6.05362	6.31708	-0.263468	Down
A_33_P3265224	CEP68	3.85973	5.32597	-1.46624	3.92645	4.42387	-0.497426	Down
A_24_P350744	KIAA0907	8.7664	10.2284	-1.46198	8.48103	8.74816	-0.267126	Down
A_24_P636332	CCDC84	8.92373	10.3778	-1.4541	8.77218	9.22472	-0.452542	Down
A_33_P3298062	ABCC5	5.31359	6.76701	-1.45342	5.43266	5.70499	-0.272331	Down
A_33_P3376463	NR2C2	6.97292	8.42374	-1.45082	7.83751	8.09014	-0.252635	Down
A_23_P337726	ATP6	15.588	17.0315	-1.44343	16.1875	16.5441	-0.356633	Down
A_33_P3293668	DENND4C	4.00157	5.4429	-1.44134	5.55192	5.93011	-0.378191	Down
A_33_P3272628	FCER1G	5.79769	7.2325	-1.43481	5.80505	6.24698	-0.441931	Down
A_23_P34396	C1orf63	8.88127	10.3144	-1.43315	8.1851	8.51685	-0.331747	Down
A_23_P64888	TAS2R10	4.2514	5.68121	-1.42981	4.46723	4.91643	-0.449206	Down
A_33_P3217609	TBC1D22A	4.94204	6.37156	-1.42952	4.57205	5.44327	-0.871222	Down
A_33_P3315519	LONRF2	7.4769	8.9029	-1.426	8.39384	8.68133	-0.287488	Down
A_23_P135219	GPR21	4.12318	5.539	-1.41582	4.4978	5.00908	-0.511279	Down
A_24_P281975	GNPTAB	3.46921	4.88278	-1.41357	5.50475	6.01854	-0.513785	Down
A_33_P3351745	PVRIG	4.74204	6.14357	-1.40153	4.67768	5.08748	-0.409798	Down
A_33_P3809606	FLJ45671	11.3353	12.7313	-1.39592	11.744	12.0175	-0.273499	Down
A_23_P307536	SH3D21	3.4508	4.83486	-1.38406	3.41469	4.28491	-0.87022	Down
A_33_P3210934	PCDHA13	4.49165	5.87462	-1.38297	3.74137	4.49172	-0.75035	Down
A_24_P25326	ZMYM6	3.03222	4.41269	-1.38046	4.33198	5.20196	-0.869976	Down
A_21_P0000109	MTRNR2L9	12.8756	14.2484	-1.37274	12.9734	13.2721	-0.298727	Down
A_23_P161218	ANKRD1	10.5477	11.9151	-1.36738	9.77641	10.258	-0.481551	Down
A_23_P72584	ACBD7	13.9873	15.3522	-1.36492	14.2463	14.5291	-0.282843	Down
A_23_P137896	OXCT2	3.70755	5.07136	-1.36381	4.06766	4.66954	-0.601883	Down
A_24_P30141	FRA10AC1	3.17621	4.53875	-1.36254	3.95428	4.5441	-0.589819	Down
A_24_P927325	C2CD3	3.24006	4.59865	-1.35859	3.88743	4.70425	-0.816818	Down
A_23_P502343	ADAM33	10.9737	12.3304	-1.35675	11.3481	11.6076	-0.259587	Down
A_33_P3384845	POFUT1	5.1638	6.51847	-1.35467	4.79746	5.60241	-0.804959	Down
A_23_P218942	PCDHAC2	3.44792	4.80207	-1.35415	4.62442	5.71948	-1.09506	Down
A_21_P0013334	FAM185A	7.16568	8.51736	-1.35168	6.828	7.16744	-0.339436	Down
A_33_P3387771	USP9X	5.5448	6.89497	-1.35017	6.80429	7.32691	-0.522619	Down
A_23_P402751	COX2	16.0449	17.3854	-1.34045	16.3867	16.9763	-0.58959	Down
A_33_P3339820	LEPR	13.7996	15.1383	-1.33876	14.1756	14.4999	-0.324213	Down
A_24_P253755	PIGL	6.69467	8.02286	-1.32819	6.65159	6.92979	-0.278198	Down
A_23_P29836	TMEM42	4.74204	6.06756	-1.32552	4.38987	5.13652	-0.746657	Down
A_19_P00320828	Q8N7V6	5.43415	6.75519	-1.32104	5.45743	5.7339	-0.27647	Down
A_33_P3413667	ABL2	2.97974	4.30007	-1.32034	3.32845	3.64426	-0.31581	Down
A_24_P381505	GLIPR1L2	3.72508	5.04037	-1.31529	3.82601	4.59309	-0.767077	Down
A_33_P3405369	KRTAP5-4	3.57722	4.8892	-1.31198	3.42921	4.21123	-0.782023	Down
A_23_P342067	UHMK1	7.0973	8.40545	-1.30815	7.90003	8.39475	-0.494719	Down
A_33_P3417459	SCARNA9L	8.43216	9.73169	-1.29953	7.86125	8.35347	-0.492225	Down
A_23_P110492	41339	7.83631	9.13252	-1.29621	8.86708	9.16651	-0.299428	Down
A_23_P252100	TAS2R5	4.67876	5.97188	-1.29313	4.99092	5.33747	-0.34655	Down
A_33_P3237266	IDS	4.52426	5.81485	-1.29059	4.50409	5.12622	-0.62213	Down
A_24_P407235	CRY1	2.75924	4.04827	-1.28903	4.30278	4.8082	-0.50542	Down
A_23_P20101	TAS2R4	4.06771	5.35487	-1.28715	3.72031	4.01652	-0.296207	Down
A_33_P3296766	VSIG7	3.16284	4.44811	-1.28527	4.27399	4.62964	-0.355647	Down
A_33_P3387458	SFMBT2	4.02547	5.3101	-1.28462	3.96328	4.5714	-0.608115	Down
A_24_P286898	MAPK8	3.84179	5.12373	-1.28193	5.00504	5.41729	-0.412247	Down
A_23_P336198	GLCCI1	3.48735	4.76822	-1.28087	5.3232	5.66263	-0.339434	Down
A_33_P3314511	SNRPD3	4.64997	5.92852	-1.27856	4.14955	4.95766	-0.808115	Down
A_33_P3299421	ZNF530	3.1925	4.47087	-1.27838	4.03429	4.53222	-0.497924	Down
A_23_P390148	RALGPS1	3.43289	4.70692	-1.27403	4.33198	4.75698	-0.425003	Down
A_33_P3227284	OGT	7.82103	9.08827	-1.26724	8.35881	8.68471	-0.325901	Down
A_33_P3340682	ZNF276	4.83262	6.09815	-1.26553	4.25037	4.70968	-0.459312	Down
A_33_P3393582	CCNDBP1	3.56101	4.82651	-1.2655	3.61829	4.01652	-0.398233	Down
A_24_P316102	MLLT10	7.51455	8.77835	-1.2638	7.54097	7.94847	-0.407505	Down
A_33_P3210916	SEC13	5.184	6.44676	-1.26275	5.20549	5.76153	-0.556039	Down
A_33_P3345319	ZFP64	5.63003	6.88548	-1.25545	5.14646	5.57105	-0.424587	Down
A_33_P3228722	TBCD	7.34062	8.5955	-1.25488	6.50042	6.96275	-0.462338	Down
A_33_P3309556	PTPRE	2.70417	3.95276	-1.24859	3.53424	4.02497	-0.490728	Down
A_33_P3289236	HPR	4.45863	5.70424	-1.24562	3.63943	4.75107	-1.11164	Down
A_21_P0013958	PDCD6	5.85814	7.10119	-1.24305	5.97012	6.55042	-0.580305	Down
A_21_P0000116	MID1	3.25866	4.49987	-1.24121	4.11634	4.42387	-0.307529	Down
A_33_P3387951	KIAA1244	4.44717	5.68711	-1.23994	5.92521	6.26617	-0.340958	Down
A_23_P119040	GREB1L	7.25638	8.49266	-1.23628	8.39069	8.67965	-0.288958	Down
A_33_P3318122	C16orf62	3.01422	4.2501	-1.23588	3.80666	4.21123	-0.404566	Down
A_33_P3290588	ASPSCR1	3.72032	4.95587	-1.23554	3.80666	4.53858	-0.731916	Down
A_23_P201790	PPP1R12B	3.70478	4.94005	-1.23527	4.09123	4.62964	-0.538407	Down
A_33_P3237644	EFCAB5	3.55432	4.78046	-1.22615	4.12377	4.65739	-0.533622	Down
A_33_P3238280	ESYT3	3.85049	5.0732	-1.22271	4.00008	4.41606	-0.415985	Down
A_33_P3270429	NR1D2	4.48268	5.70424	-1.22156	5.64326	5.98826	-0.344996	Down
A_33_P3538279	PRO2852	4.44717	5.66546	-1.2183	4.4843	4.99219	-0.507899	Down
A_33_P3421626	KIAA1147	4.28912	5.50626	-1.21715	5.71235	6.26283	-0.550477	Down
A_21_P0013565	CNTNAP3B	4.80929	6.02079	-1.2115	4.47919	4.83233	-0.353132	Down
A_23_P307400	CEP95	6.90302	8.10881	-1.20579	7.49328	7.79641	-0.303131	Down
A_33_P3350553	UXT	5.53493	6.7365	-1.20157	5.55192	5.87085	-0.318928	Down
A_19_P00803864	FAM105A	4.04869	5.24751	-1.19882	3.91847	4.40345	-0.484981	Down
A_23_P308150	WTX	3.09356	4.29033	-1.19677	3.49482	4.31054	-0.815715	Down
A_32_P154021	ST8SIA3	8.66324	9.85833	-1.19509	8.1851	8.54782	-0.362721	Down
A_33_P3288431	C12orf50	7.33843	8.52951	-1.19108	7.58446	7.96963	-0.38517	Down
A_24_P32935	FOLR2	5.83262	7.01958	-1.18696	5.83771	6.33704	-0.499336	Down
A_33_P3218783	ANK3	6.88448	8.06932	-1.18484	7.83751	8.65421	-0.816702	Down
A_33_P3263664	KRTAP6-2	2.66003	3.84309	-1.18305	3.60657	4.03316	-0.426594	Down
A_21_P0000022	BRI3	4.64997	5.81945	-1.16948	4.81851	5.31936	-0.500855	Down
A_23_P141447	RDM1	7.52549	8.69292	-1.16743	7.37608	7.82052	-0.444443	Down
A_33_P3237210	SLC35A4	5.11774	6.28238	-1.16464	5.42421	5.8106	-0.386393	Down
A_23_P12241	MCOLN3	6.03338	7.19258	-1.1592	6.96663	7.28234	-0.31571	Down
A_33_P3335845	WDR33	7.2786	8.43743	-1.15883	7.34236	7.70155	-0.359183	Down
A_23_P350689	ZDHHC23	5.58736	6.74495	-1.15759	6.36133	6.82674	-0.465405	Down
A_21_P0000669	EFTUD1	7.15803	8.30941	-1.15138	7.33394	7.7434	-0.409453	Down
A_23_P146217	BAG4	5.76694	6.9136	-1.14667	6.80429	7.11563	-0.311341	Down
A_23_P215819	ZNF655	5.25074	6.39723	-1.14649	5.55939	5.91529	-0.355901	Down
A_23_P395534	RSC1A1	7.7012	8.84716	-1.14595	8.95069	9.31627	-0.365581	Down
A_23_P19663	CTGF	10.1126	11.2582	-1.14557	9.1082	9.57786	-0.469663	Down
A_24_P245108	USP7	2.87992	4.02019	-1.14027	4.05881	5.00908	-0.950265	Down
A_23_P217341	MAGEB1	6.41118	7.54996	-1.13877	7.04581	7.42158	-0.375771	Down
A_33_P3378430	NOM1	3.26872	4.40734	-1.13862	4.16729	4.82681	-0.659521	Down
A_23_P204436	GIT2	5.41804	6.55489	-1.13685	5.13643	6.02035	-0.88392	Down
A_23_P131330	LRRTM1	3.6643	4.79845	-1.13415	4.13196	4.62964	-0.497676	Down
A_33_P3248967	MPP5	4.79252	5.92517	-1.13265	5.97959	6.55042	-0.570835	Down
A_32_P165933	IQCF2	5.72617	6.85643	-1.13026	5.49276	5.97016	-0.477393	Down
A_23_P304509	VSTM4	3.59795	4.7261	-1.12815	5.24796	5.82873	-0.580769	Down
A_33_P3342160	ATG2B	3.54625	4.67297	-1.12672	4.81252	5.38617	-0.573646	Down
A_33_P3238856	FARP1	4.86769	5.99387	-1.12619	4.84382	5.32791	-0.484094	Down
A_23_P330070	TFPI	3.0294	4.14635	-1.11696	3.60657	5.39853	-1.79196	Down
A_24_P92183	PABPC1L	6.87425	7.99057	-1.11631	6.06899	6.57824	-0.509255	Down
A_33_P3404126	PCGF3	6.89099	8.00423	-1.11324	6.95242	7.44968	-0.497257	Down
A_33_P3279715	UHRF2	9.1	10.2127	-1.11269	9.20204	9.56871	-0.366664	Down
A_33_P3414964	PTPRS	5.72617	6.83729	-1.11112	4.86398	5.90913	-1.04515	Down
A_23_P46429	CYR61	9.7065	10.8141	-1.10763	8.41432	8.87911	-0.464792	Down
A_23_P116642	SLC26A10	5.005	6.11242	-1.10743	4.17563	4.68064	-0.505005	Down
A_23_P251937	CPEB4	4.41364	5.5195	-1.10586	5.42144	5.85182	-0.430376	Down
A_32_P52206	TYW1	6.29533	7.40062	-1.10528	6.29512	6.70003	-0.404908	Down
A_33_P3314952	TRPV1	6.25559	7.35198	-1.09639	5.56507	5.97853	-0.41346	Down
A_24_P139191	ITCH	4.21152	5.30545	-1.09393	4.65717	5.04159	-0.384416	Down
A_33_P3336437	TTLL5	6.99105	8.08276	-1.09171	7.66739	7.99113	-0.323739	Down
A_23_P87049	SORL1	7.94722	9.02798	-1.08077	8.0401	8.48306	-0.442952	Down
A_23_P379071	FBXL13	3.61896	4.69394	-1.07498	3.42921	4.29964	-0.870436	Down
A_33_P3221788	RAB22A	4.72484	5.79897	-1.07413	5.96397	6.34218	-0.378209	Down
A_23_P307328	WHSC1	7.54802	8.62109	-1.07307	7.83	8.25156	-0.421559	Down
A_24_P89835	MAPK15	6.82921	7.90172	-1.07251	5.68182	6.03244	-0.350612	Down
A_21_P0000070	IL1RAP	5.69662	6.76701	-1.07039	5.99253	6.67302	-0.680484	Down
A_33_P3237699	RMND5A	9.48211	10.5506	-1.06854	10.4418	10.782	-0.340156	Down
A_33_P3230269	GRHL1	4.17486	5.24283	-1.06798	4.51107	4.97826	-0.467183	Down
A_32_P131640	SLITRK4	3.57912	4.64624	-1.06712	3.38534	3.95149	-0.566153	Down
A_33_P3285911	KIAA1919	6.64957	7.71142	-1.06185	6.50042	6.92979	-0.429373	Down
A_24_P941188	OTUD3	4.02673	5.08756	-1.06084	5.0349	5.69375	-0.658852	Down
A_24_P228637	SETD4	7.01241	8.06932	-1.05691	6.71595	7.11563	-0.399676	Down
A_33_P3321275	MLL3	4.75836	5.81485	-1.05649	5.96397	6.40604	-0.442069	Down
A_24_P721898	BTBD7	3.69948	4.75312	-1.05363	5.02128	5.47158	-0.450303	Down
A_33_P3230528	MPRIP	5.17808	6.23157	-1.05349	4.53427	5.40784	-0.873571	Down
A_24_P25080	CBWD5	8.49916	9.55174	-1.05257	8.91587	9.26821	-0.35234	Down
A_23_P90722	PTPRN	6.21147	7.2623	-1.05083	6.89878	7.25321	-0.35443	Down
A_24_P267522	ZNF585A	3.94197	4.99222	-1.05025	5.40741	5.97198	-0.564573	Down
A_23_P323166	SRRM2	9.84206	10.8915	-1.0494	10.56	11.3058	-0.745823	Down
A_33_P3384667	DCAF5	4.41364	5.46047	-1.04683	4.81252	5.29486	-0.48234	Down
A_33_P3367201	MMAB	2.77593	3.82241	-1.04647	3.46844	4.12573	-0.657296	Down
A_33_P3381816	INVS	6.83923	7.88446	-1.04523	6.96313	7.38334	-0.420209	Down
A_23_P385034	E2F3	4.74204	5.78525	-1.04321	5.57655	6.06194	-0.485393	Down
A_32_P226078	OAZ3	2.56158	3.60138	-1.0398	3.81626	4.2613	-0.445043	Down
A_33_P3342300	VSX1	4.23899	5.27727	-1.03828	4.19371	4.9214	-0.727693	Down
A_33_P3216232	ITGB1BP1	4.56375	5.60133	-1.03757	5.44193	5.90012	-0.458191	Down
A_23_P327140	RNF213	3.33107	4.36451	-1.03344	3.61829	3.96652	-0.348232	Down
A_33_P3321602	PHACTR4	6.27946	7.31276	-1.0333	6.13592	6.91802	-0.782107	Down
A_33_P3216890	PAG1	2.06542	3.09773	-1.03231	3.61829	4.34419	-0.725906	Down
A_33_P3361412	SLC22A15	5.7142	6.74495	-1.03075	5.56814	6.08339	-0.515253	Down
A_33_P3415551	GPAT2	4.75836	5.77943	-1.02107	4.09123	5.16483	-1.0736	Down
A_21_P0000100	MTRNR2L1	15.881	16.8978	-1.01681	15.9721	16.4411	-0.468944	Down
A_24_P127748	CLASP2	6.14012	7.14167	-1.00155	6.96313	7.33557	-0.372438	Down
A_24_P175783	ARHGEF12	4.85832	5.85836	-1.00003	5.56814	6.00077	-0.432629	Down
A_23_P207680	ARL17B	7.2436	8.23893	-0.995338	7.05509	7.47817	-0.423077	Down
A_23_P165136	LRRC25	3.60945	4.59556	-0.98611	3.62969	4.44383	-0.814136	Down
A_23_P102919	B3GALT5	4.46718	5.44825	-0.981066	4.473	4.86139	-0.388387	Down
A_21_P0000140	LEPROT	5.05792	6.03726	-0.979335	5.56814	6.19445	-0.626312	Down
A_23_P143734	CYP2D6	6.00101	6.98006	-0.979051	5.16191	5.68142	-0.519515	Down
A_33_P3363120	SCARNA10	9.08362	10.0613	-0.977671	7.83751	8.52093	-0.683426	Down
A_33_P3376095	SYPL2	3.75477	4.73027	-0.975493	3.67404	4.68703	-1.01299	Down
A_23_P100868	MYO19	6.85233	7.82256	-0.970233	5.91767	6.57824	-0.66057	Down
A_33_P3351622	MYO3A	5.51216	6.47113	-0.958965	5.66288	6.04252	-0.379644	Down
A_19_P00323737	PTPN14	7.35909	8.30941	-0.950323	8.06508	8.45086	-0.385785	Down
A_23_P65208	ZMYM5	3.69187	4.63967	-0.947801	3.77546	4.64668	-0.871221	Down
A_24_P393565	ZNF396	7.32623	8.27202	-0.945789	7.20318	7.61618	-0.412993	Down
A_23_P254944	GSTT1	3.4896	4.43334	-0.943739	3.35584	3.82198	-0.466135	Down
A_32_P74964	C6orf168	3.03702	3.98063	-0.943604	3.7637	4.23387	-0.470177	Down
A_33_P3345936	CCDC9	12.4528	13.39	-0.937127	12.1194	12.658	-0.53854	Down
A_33_P3221343	HECTD2	4.33947	5.2727	-0.933229	4.74266	5.42394	-0.681279	Down
A_33_P3724157	DERL3	6.36152	7.29162	-0.930099	4.70992	5.46124	-0.75132	Down
A_23_P215505	RAPGEF5	2.82763	3.75728	-0.929651	4.38302	5.12228	-0.739255	Down
A_32_P96692	POLH	4.17486	5.10314	-0.928284	3.61829	4.73375	-1.11547	Down
A_33_P3284715	SCARNA7	12.4455	13.3651	-0.919663	11.2725	11.7544	-0.481877	Down
A_23_P53217	EED	7.10619	8.02286	-0.916676	7.26249	7.7434	-0.480909	Down
A_33_P3273584	SCARNA2	9.44147	10.3526	-0.911129	8.38561	9.05588	-0.670265	Down
A_33_P3342153	USP17L2	3.77217	4.67589	-0.903726	3.88743	4.32369	-0.436261	Down
A_33_P3315284	KRT74	5.61972	6.51847	-0.898754	5.37623	5.80581	-0.429576	Down
A_33_P3333667	XRRA1	6.83786	7.7365	-0.898638	6.97273	7.39839	-0.425664	Down
A_33_P3347147	SUPT3H	4.94204	5.83819	-0.896157	3.70778	5.03372	-1.32594	Down
A_24_P175612	SFXN2	8.31362	9.20691	-0.893298	8.04411	8.4404	-0.39629	Down
A_23_P301328	PDXK	4.94204	5.83532	-0.893283	4.28737	4.85208	-0.564707	Down
A_33_P3342917	SYNGR2	6.48255	7.37343	-0.89088	5.93673	6.41029	-0.473561	Down
A_33_P3373165	DUX4L4	7.75447	8.64394	-0.889466	7.24545	7.86839	-0.622943	Down
A_23_P312132	ITGAX	4.82386	5.71175	-0.887892	5.16938	5.57397	-0.404583	Down
A_23_P427136	TSSK1B	4.45863	5.33707	-0.878446	4.6818	5.21134	-0.529535	Down
A_24_P198820	CDK12	5.67818	6.55489	-0.876714	6.10155	6.51854	-0.41699	Down
A_23_P352266	BCL2	1.88324	2.75539	-0.87215	2.93834	3.34185	-0.403506	Down
A_24_P141629	FAM111A	5.88654	6.75519	-0.868654	6.90924	7.47197	-0.562727	Down
A_33_P3222689	H2BFM	6.69467	7.56298	-0.868309	7.22861	8.26937	-1.04076	Down
A_23_P406071	ZFP36L1	5.50584	6.37156	-0.865719	4.69252	5.84086	-1.14834	Down
A_33_P3484775	SNORA65	6.9133	7.76772	-0.854424	5.22333	5.72255	-0.499227	Down
A_33_P3380642	FRAS1	3.89094	4.7379	-0.846954	3.99079	4.75698	-0.766193	Down
A_23_P43726	NUP160	10.0741	10.9194	-0.845289	10.8942	11.3116	-0.417335	Down
A_33_P3307147	GRIK2	6.81526	7.66007	-0.844812	6.60889	7.14889	-0.540004	Down
A_33_P3422240	KIAA1530	5.7049	6.54489	-0.839989	5.70975	6.16876	-0.459009	Down
A_32_P415151	WDR27	7.11566	7.95559	-0.839932	6.56619	7.06166	-0.495462	Down
A_33_P3405763	TMPPE	6.33728	7.17125	-0.833973	6.79277	7.22864	-0.435874	Down
A_33_P3255664	PBX1	5.63945	6.47113	-0.831681	4.78659	5.40784	-0.621258	Down
A_21_P0011419	PKD1	9.81765	10.6383	-0.820673	9.18752	9.71684	-0.529323	Down
A_33_P3298861	SLC12A8	4.55344	5.37232	-0.818882	4.19371	4.67534	-0.481633	Down
A_23_P26905	POLG2	7.07684	7.88446	-0.807619	6.83908	7.31886	-0.479779	Down
A_32_P41065	TMCC1	4.99016	5.7953	-0.805141	6.27615	6.80542	-0.529276	Down
A_23_P332399	GULP1	2.65057	3.45315	-0.802585	3.62969	4.43702	-0.807326	Down
A_23_P253561	TTPAL	5.41804	6.2171	-0.799054	6.25262	6.71242	-0.459798	Down
A_33_P3355014	TMEM229B	8.93269	9.73169	-0.798997	8.82946	9.4654	-0.635943	Down
A_23_P37654	MGA	5.74705	6.54489	-0.797838	6.6894	7.2951	-0.605706	Down
A_24_P119131	TMEM120B	4.0167	4.80207	-0.785368	4.11634	4.70968	-0.593334	Down
A_23_P125475	GABRQ	7.45052	8.22377	-0.773253	7.46397	7.95466	-0.49069	Down
A_32_P85813	RAP1GDS1	2.27798	3.04755	-0.76957	4.08376	4.61453	-0.530766	Down
A_23_P21230	TRIM37	9.20243	9.97068	-0.768254	10.2047	10.668	-0.463265	Down
A_19_P00319532	P51957	5.76694	6.53146	-0.764523	5.17715	5.90205	-0.724901	Down
A_33_P3381647	AKT2	5.54897	6.31081	-0.761833	4.37024	5.3924	-1.02216	Down
A_24_P359091	FAM95B1	2.34864	3.10886	-0.760218	3.38534	4.04063	-0.655294	Down
A_23_P55601	ZNF236	4.7157	5.47242	-0.756721	4.98046	5.50058	-0.520124	Down
A_23_P98121	FXYD4	3.2827	4.03849	-0.755797	4.0102	4.55967	-0.549477	Down
A_24_P385336	HIPK1	7.77501	8.52951	-0.754508	8.65181	9.18654	-0.534734	Down
A_33_P3414912	NPL	4.37693	5.12987	-0.75294	4.20053	4.9301	-0.729568	Down
A_33_P3420204	CRTC1	5.87767	6.62864	-0.750968	5.71531	6.38887	-0.673556	Down
A_23_P216149	TERF1	8.96036	9.70424	-0.743879	9.86555	10.468	-0.602454	Down
A_23_P202939	APLP2	12.326	13.0697	-0.743662	12.3426	12.9473	-0.604692	Down
A_33_P3270218	USP42	4.47193	5.21244	-0.740511	4.07564	4.79814	-0.722502	Down
A_23_P324718	SYNJ1	3.25866	3.99839	-0.739731	4.62442	5.23015	-0.605732	Down
A_33_P3371999	TPPP1	4.66837	5.39577	-0.7274	4.14157	4.62477	-0.483204	Down
A_23_P98910	LRMP	3.27192	3.99839	-0.726466	3.48228	4.22497	-0.742688	Down
A_23_P49988	KRTAP4-2	5.94797	6.67229	-0.724318	5.62099	6.1387	-0.517706	Down
A_33_P3387856	CENPN	5.44977	6.17337	-0.723599	4.71511	5.31936	-0.604253	Down
A_33_P3335910	SYNE1	3.36497	4.08562	-0.720654	3.69703	4.33839	-0.641356	Down
A_33_P3348220	ENGASE	6.68006	7.38643	-0.706373	5.88792	6.39082	-0.502896	Down
A_23_P70468	OR2B6	6.57017	5.86793	0.702243	6.26254	5.73827	0.52427	Up
A_23_P77731	CRYM	8.22384	7.51739	0.706453	8.21992	7.72156	0.49836	Up
A_23_P46215	TRIM46	4.7761	4.06837	0.70773	4.24224	3.52796	0.714283	Up
A_24_P165205	MORN1	9.9677	9.2569	0.710804	9.68321	9.10502	0.57819	Up
A_23_P315991	OR10A5	9.80053	9.08827	0.712264	10.1452	9.60938	0.535792	Up
A_24_P82880	TPM4	10.5588	9.8462	0.712563	10.8312	9.99218	0.839032	Up
A_33_P3229335	HIST3H2BB	10.7268	10.0128	0.713962	10.5792	9.88333	0.695868	Up
A_33_P3382849	ACR	12.1157	11.4013	0.714402	12.8305	11.4936	1.33683	Up
A_33_P3273919	RNF212	8.15225	7.43681	0.715434	7.69214	7.0708	0.621347	Up
A_23_P126706	ANGPTL1	4.41364	3.69804	0.7156	3.53424	2.92789	0.606351	Up
A_23_P110624	CTNND2	4.99438	4.26872	0.725662	4.58832	3.82773	0.760594	Up
A_23_P122724	VNN2	6.19322	5.46544	0.727789	6.16716	5.61755	0.549617	Up
A_23_P45338	EFHC2	4.30107	3.57293	0.728135	4.83452	4.24827	0.586252	Up
A_33_P3423655	TCF24	5.75869	5.0192	0.739485	6.03603	5.48448	0.551554	Up
A_23_P347610	HAVCR1	5.51802	4.77632	0.741709	7.06619	5.22306	1.84313	Up
A_23_P308021	CABP4	9.42786	8.67964	0.748216	9.67348	8.78391	0.889576	Up
A_23_P308632	C19orf26	9.40137	8.64394	0.757432	9.51385	9.04056	0.473287	Up
A_33_P3233754	ZNF154	4.97059	4.20737	0.763223	4.75716	3.79445	0.962718	Up
A_23_P147900	POU6F2	9.25778	8.49115	0.766633	8.97994	8.11794	0.861993	Up
A_33_P3418218	SEC16B	5.86256	5.0953	0.767259	6.15736	5.64815	0.50921	Up
A_33_P3366667	EYA1	11.2151	10.4462	0.768947	13.1281	10.7381	2.38998	Up
A_19_P00322904	CCDC149	7.38907	6.61976	0.76931	7.54793	7.03345	0.51448	Up
A_32_P161913	C1orf70	4.2514	3.48145	0.769953	4.4843	3.70694	0.777354	Up
A_23_P22214	PRKAR2A	8.0044	7.2325	0.771894	8.1851	7.66929	0.51581	Up
A_33_P3217804	CAMSAP1	9.49805	8.72342	0.774632	8.90352	7.68172	1.2218	Up
A_23_P114466	TBL1Y	6.50139	5.71928	0.782109	6.4159	5.91298	0.502924	Up
A_24_P118527	GIPC3	7.28911	6.50591	0.783201	7.40081	6.72439	0.676418	Up
A_33_P3529859	KDM2B	7.41312	6.62864	0.784485	7.65369	7.17652	0.47717	Up
A_24_P215882	ARHGDIG	8.80829	8.02286	0.785426	8.65766	8.11794	0.539719	Up
A_23_P156390	JAKMIP2	6.24287	5.45512	0.787743	7.15688	6.65971	0.497163	Up
A_24_P941898	FAM22D	8.85557	8.06493	0.790634	9.31267	8.79449	0.518176	Up
A_33_P3244026	MAVS	6.94195	6.14357	0.798383	6.43716	5.19836	1.2388	Up
A_23_P250231	ANKRD7	4.86769	4.06837	0.799312	5.00026	4.55372	0.446546	Up
A_33_P3294654	RSG1	7.14757	6.34743	0.800131	6.5944	6.05492	0.539478	Up
A_33_P3274930	PMP22	4.42481	3.62374	0.801071	3.95428	3.36607	0.588208	Up
A_33_P3304162	COL19A1	5.48473	4.683	0.801731	5.29488	4.47231	0.822572	Up
A_33_P3378835	SLC9A3R1	7.77501	6.97232	0.802686	7.2128	6.50129	0.711504	Up
A_33_P3380126	MORN3	4.50265	3.69414	0.808507	4.39695	3.91073	0.48622	Up
A_23_P1523	RHOD	8.48233	7.67219	0.81014	8.4372	7.91781	0.519389	Up
A_33_P3238415	GSG1	4.66837	3.85503	0.813339	5.66808	4.59309	1.07499	Up
A_33_P3423027	NRL	5.86592	5.04933	0.816592	5.70787	5.19836	0.509508	Up
A_23_P134204	FAM71F1	6.78057	5.96195	0.818619	6.56075	5.67776	0.882983	Up
A_23_P66432	TTYH2	7.54802	6.72449	0.823528	7.01757	6.52814	0.489427	Up
A_33_P3275878	SFTPB	4.57393	3.74556	0.82837	4.23387	3.78457	0.449297	Up
A_33_P3422822	GJC2	7.42575	6.59716	0.82859	7.56935	6.67302	0.896332	Up
A_23_P216340	SLA	9.59669	8.76459	0.832098	9.75217	9.16069	0.591485	Up
A_21_P0013035	LSM14A	5.37792	4.53875	0.839171	6.6894	6.20781	0.48159	Up
A_23_P51646	PLK3	10.0252	9.17957	0.845665	10.0227	9.55879	0.46391	Up
A_33_P3261973	AP4B1	6.36152	5.51088	0.850636	6.18947	5.50058	0.688884	Up
A_33_P3400688	SLC24A5	4.56375	3.71152	0.852231	4.10824	3.5525	0.555746	Up
A_33_P3267410	KLLN	4.7676	3.91425	0.853355	5.57047	4.5809	0.989574	Up
A_23_P42897	MGAM	5.02021	4.16605	0.854156	4.94281	4.21123	0.731582	Up
A_33_P3301346	RBM44	8.8775	8.02286	0.854641	8.47595	8.01658	0.459369	Up
A_23_P112016	DLC1	3.36877	2.51174	0.857036	3.30459	2.83492	0.469673	Up
A_33_P3298535	ROMO1	10.9937	10.1319	0.861813	11.4887	10.9853	0.503321	Up
A_33_P3255409	PIH1D1	8.30679	7.44381	0.862979	7.9162	7.35176	0.564439	Up
A_23_P303833	SCN4B	6.21147	5.34793	0.863541	8.22377	6.50282	1.72095	Up
A_33_P3268089	OR51I2	4.56375	3.69414	0.869611	3.61829	3.17552	0.442771	Up
A_24_P53595	GNAS	6.85233	5.98165	0.870678	6.85128	6.28399	0.567288	Up
A_23_P10232	BANK1	4.34357	3.47246	0.87111	3.89092	3.292	0.59892	Up
A_23_P122134	NMUR2	7.16489	6.29334	0.87155	7.05099	6.48299	0.568	Up
A_32_P22078	RPS9	11.7644	10.8915	0.872996	11.744	11.1161	0.627899	Up
A_23_P160886	TAS1R1	4.58516	3.71152	0.873635	4.39695	3.91073	0.48622	Up
A_23_P128574	ENOX1	4.22564	3.35076	0.874883	5.30087	4.85208	0.44879	Up
A_33_P3379680	OR2A5	3.98497	3.10886	0.876116	4.97583	3.62198	1.35386	Up
A_23_P158053	C9orf16	9.94418	9.06136	0.882822	9.96757	9.37902	0.588543	Up
A_23_P16252	KLK1	9.26633	8.38171	0.88462	9.35294	8.64008	0.712852	Up
A_33_P3237220	FBXO24	11.3293	10.4351	0.894131	11.4812	11.0212	0.460054	Up
A_33_P3222630	FBXO43	8.55546	7.66007	0.895391	8.28748	7.79132	0.496159	Up
A_33_P3418185	LYNX1	4.47193	3.57293	0.898993	3.90963	3.21091	0.69872	Up
A_23_P159101	SNRNP35	6.0856	5.1832	0.902406	6.25403	5.72455	0.529483	Up
A_32_P345659	XIRP1	5.10276	4.19746	0.905302	4.89969	3.65282	1.24688	Up
A_33_P3367481	ARHGAP35	8.40206	7.49301	0.909047	8.36632	7.91781	0.448516	Up
A_23_P250164	HGD	4.51379	3.60138	0.912409	4.78659	3.58948	1.1971	Up
A_24_P94319	C1orf177	9.62758	8.7126	0.914979	9.49778	8.91231	0.585472	Up
A_23_P144394	CSN2	5.05792	4.14032	0.917599	5.29006	4.75698	0.533074	Up
A_33_P3374378	GTDC1	8.22384	7.3058	0.918033	8.66133	7.70836	0.952962	Up
A_32_P164246	FOXQ1	6.07583	5.15408	0.921752	5.90238	5.5117	0.390684	Up
A_33_P3238032	CCDC158	4.30107	3.37917	0.921898	3.85621	3.07044	0.785772	Up
A_24_P193244	SOHLH2	4.19917	3.27148	0.927685	4.31165	3.89505	0.416592	Up
A_24_P42624	UNC5C	9.14569	8.21585	0.929839	9.02618	8.62342	0.402764	Up
A_33_P3422429	INADL	9.96823	9.0344	0.933826	9.59187	9.14525	0.446623	Up
A_33_P3270793	FAM84A	6.3197	5.38487	0.934822	5.06103	4.64668	0.414344	Up
A_33_P3308142	GPCRLTM7	5.92384	4.98419	0.939644	5.56814	4.7149	0.853231	Up
A_33_P3414267	SSTR4	4.51379	3.57293	0.940852	4.58426	4.10834	0.475923	Up
A_24_P182494	DUSP10	6.63345	5.68877	0.944671	6.36398	5.98011	0.383865	Up
A_23_P315772	KCND1	4.57393	3.62374	0.950193	4.33965	3.95149	0.388158	Up
A_23_P42746	NCF1	5.61568	4.66484	0.950837	5.51065	4.69848	0.81217	Up
A_33_P3215834	SORCS2	6.01143	5.05366	0.957774	5.58179	4.49778	1.08401	Up
A_24_P282547	CFHR4	4.43621	3.47479	0.961421	5.12057	4.70425	0.416323	Up
A_24_P376047	KLK4	6.3197	5.35816	0.961534	5.99761	5.52004	0.477573	Up
A_33_P3257027	FGF7	4.50265	3.53997	0.962682	5.08168	4.70425	0.377437	Up
A_32_P171328	UBE2S	8.39071	7.42768	0.963029	8.30064	7.86839	0.432246	Up
A_23_P163361	RLBP1	11.507	10.5435	0.963502	11.1688	10.7725	0.396295	Up
A_24_P187970	PADI2	5.63003	4.66484	0.96519	6.14156	5.61812	0.523438	Up
A_24_P361457	ENDOV	5.80205	4.83486	0.967193	5.72007	5.18441	0.535661	Up
A_33_P3268144	ZNF614	4.23899	3.27148	0.967514	4.00008	3.56455	0.435534	Up
A_23_P426944	PAX9	10.6747	9.70424	0.970447	10.6058	10.1697	0.436056	Up
A_23_P212608	CLSTN2	4.49165	3.5193	0.972352	4.23387	3.64426	0.589607	Up
A_33_P3601802	RPS17	10.0623	9.08827	0.97408	9.96757	9.4654	0.502167	Up
A_23_P27606	IL27RA	7.33467	6.36001	0.974659	6.85128	6.46744	0.38384	Up
A_23_P95790	ITLN1	5.58736	4.60664	0.980725	5.85548	5.32389	0.531592	Up
A_23_P48088	CD27	7.18517	6.20304	0.98213	6.65159	6.08732	0.564269	Up
A_33_P3353365	SLC17A4	9.07983	8.09001	0.989819	8.97336	8.50361	0.469747	Up
A_23_P2674	KRT4	9.7237	8.73274	0.990959	9.24134	8.55477	0.686574	Up
A_23_P40805	KLF15	9.7883	8.78893	0.999379	9.71329	9.27538	0.437913	Up
A_24_P333857	SGIP1	4.30107	3.29804	1.00303	4.52855	4.14922	0.379336	Up
A_23_P203558	HBB	3.70707	2.70341	1.00366	4.47063	3.78343	0.687207	Up
A_23_P70719	LAMA2	4.44717	3.4399	1.00727	5.57655	4.99219	0.584353	Up
A_23_P94296	ADAM7	4.75042	3.73886	1.01156	7.90679	4.28491	3.62188	Up
A_33_P3330498	ALDH7A1	5.32462	4.31011	1.01452	5.15443	4.42387	0.730562	Up
A_33_P3404844	SRCIN1	8.06283	7.04509	1.01775	7.85096	7.35938	0.491579	Up
A_33_P3271087	KRTAP5-9	6.86776	5.84702	1.02074	6.48606	6.0062	0.479865	Up
A_23_P81441	C5orf20	9.9067	8.88561	1.02109	10.17	9.69414	0.475834	Up
A_24_P13285	PPP1R1A	7.18015	6.15795	1.0222	7.15688	6.6857	0.471174	Up
A_23_P136623	ADCY5	4.42481	3.40193	1.02288	4.55402	3.97651	0.57751	Up
A_33_P3339687	ZNF669	4.49165	3.46843	1.02322	4.80675	4.2613	0.545446	Up
A_33_P3370787	EPHB2	11.0234	10	1.02337	9.89793	9.50925	0.388679	Up
A_23_P202683	CDHR5	8.40206	7.37343	1.02863	7.90679	7.5068	0.399982	Up
A_23_P72157	MFSD7	7.67112	6.63937	1.03175	7.08614	6.70003	0.386117	Up
A_23_P166408	OSM	9.3841	8.35173	1.03237	9.24874	8.89092	0.357811	Up
A_33_P3357630	C12orf71	4.36446	3.33209	1.03237	4.06766	3.14509	0.922568	Up
A_23_P161004	NR5A2	12.9665	11.9331	1.03338	12.7282	12.2799	0.44829	Up
A_23_P153529	TRPM4	5.82834	4.79469	1.03365	5.33929	4.86408	0.475211	Up
A_23_P52738	DCPS	8.31899	7.28387	1.03513	8.21502	7.86312	0.351907	Up
A_24_P323545	MYH14	7.9312	6.89497	1.03624	7.41653	7.03345	0.383085	Up
A_23_P37994	TP53TG3	9.35736	8.31783	1.03953	9.10555	8.75698	0.348575	Up
A_33_P3411907	FGF5	6.86265	5.82308	1.03956	6.85128	6.46617	0.385103	Up
A_23_P418485	C11orf65	8.86418	7.82256	1.04162	8.73053	8.38343	0.347095	Up
A_23_P89981	CYP2F1	5.28378	4.24019	1.0436	4.84382	4.50377	0.34005	Up
A_33_P3289461	ABHD16B	6.56208	5.51703	1.04505	5.8966	5.52769	0.368906	Up
A_33_P3239864	ANKDD1A	10.4155	9.36689	1.04859	9.96757	9.51417	0.453394	Up
A_23_P207967	CTIF	8.84375	7.79498	1.04877	8.25284	7.91158	0.341261	Up
A_33_P3276207	FAM55C	6.62207	5.57286	1.04921	6.60889	6.24945	0.359441	Up
A_23_P67381	SULT2A1	5.60969	4.56018	1.0495	5.3143	4.96239	0.351903	Up
A_32_P355396	TECPR2	4.97765	3.92561	1.05204	4.02624	3.37777	0.648463	Up
A_33_P3265709	OR2Y1	5.89845	4.84424	1.05421	6.0015	5.52297	0.478529	Up
A_24_P110354	C5orf50	4.32581	3.27148	1.05433	4.12377	3.76502	0.358745	Up
A_33_P3224710	TFEC	4.67876	3.62374	1.05502	4.03429	3.22869	0.805608	Up
A_21_P0013760	CHTF8	4.59555	3.53997	1.05558	4.25037	3.60056	0.649805	Up
A_23_P98167	UNC93B1	10.6855	9.62943	1.05602	10.5492	10.1809	0.36827	Up
A_23_P108157	TJP3	6.18925	5.1327	1.05655	5.84794	5.39565	0.452293	Up
A_23_P87363	ART1	4.36446	3.30505	1.05941	4.09953	3.75544	0.344085	Up
A_33_P3306272	KIAA0825	6.72153	5.66206	1.05948	6.23579	5.53795	0.697839	Up
A_24_P933011	TMEM200C	7.33327	6.26932	1.06395	7.47222	7.13323	0.338991	Up
A_23_P336506	TAS2R9	5.32462	4.26045	1.06417	4.87352	4.15575	0.717766	Up
A_33_P3260680	OR2T4	5.73743	4.67297	1.06446	5.63371	5.19836	0.435348	Up
A_33_P3355371	TTC9C	6.56208	5.49382	1.06825	6.2258	5.78822	0.437577	Up
A_33_P3380652	ADAM28	7.3286	6.25618	1.07242	7.05509	6.61889	0.436205	Up
A_21_P0000052	DISC1	6.12512	5.05162	1.0735	6.1911	5.59386	0.597238	Up
A_23_P110531	FST	4.32581	3.2481	1.07772	4.50409	3.67499	0.829105	Up
A_23_P327022	MDFIC	4.40174	3.3232	1.07854	5.37623	5.00124	0.374997	Up
A_23_P47102	ACY3	4.51379	3.43075	1.08304	4.13196	3.75544	0.376516	Up
A_23_P129014	EFCAB11	5.37101	4.28646	1.08456	5.54516	5.20562	0.339536	Up
A_23_P69326	CADPS	4.80929	3.72467	1.08462	4.37024	3.84197	0.528271	Up
A_33_P3363799	NCAM1	4.84247	3.75728	1.08519	4.67768	4.08384	0.593837	Up
A_23_P86710	FRMPD2	4.72484	3.63891	1.08593	4.07564	3.72475	0.350891	Up
A_33_P3375613	C8orf44-SGK3	9.08735	7.99977	1.08758	8.80105	8.43661	0.364448	Up
A_23_P132175	RTN4R	9.92544	8.83547	1.08996	11.0924	9.60111	1.4913	Up
A_32_P170547	CT45A5	6.18925	5.09882	1.09043	5.70495	5.32791	0.377038	Up
A_23_P39465	BST2	8.21559	7.12471	1.09088	8.14489	7.54717	0.597718	Up
A_33_P3345708	CREB3L4	9.1333	8.04132	1.09198	9.21464	8.78391	0.430732	Up
A_33_P3307113	MSMP	5.5007	4.40283	1.09787	5.14364	4.8082	0.335444	Up
A_32_P160896	FTMT	9.22716	8.12693	1.10023	9.15316	8.7096	0.44357	Up
A_23_P13907	IGF1	3.6357	2.53365	1.10206	3.71603	3.20172	0.514311	Up
A_33_P3290239	DUOXA1	7.0973	5.99387	1.10343	6.56619	6.22852	0.337669	Up
A_33_P3403576	FCGR2A	4.40174	3.29804	1.1037	4.20848	3.38887	0.819612	Up
A_33_P3260066	BEAN1	10.6855	9.5817	1.10376	10.3078	9.8407	0.467108	Up
A_33_P3333156	C11orf70	4.7053	3.60138	1.10392	5.19686	4.37715	0.819705	Up
A_23_P47410	ESAM	8.24599	7.14167	1.10433	7.93757	7.60108	0.336492	Up
A_23_P430842	HAPLN4	5.90686	4.80207	1.10479	5.27654	4.95282	0.323728	Up
A_24_P383762	RASGEF1C	8.6165	7.51102	1.10548	8.05956	7.5068	0.552754	Up
A_23_P98382	TIMM8B	8.39071	7.28387	1.10684	8.45967	8.07973	0.379932	Up
A_33_P3209802	OR2C3	4.41364	3.30505	1.1086	3.96328	3.15458	0.808703	Up
A_33_P3333033	SGSM2	7.36488	6.25618	1.1087	5.89933	5.37151	0.527826	Up
A_33_P3288844	IL6R	5.63003	4.52082	1.10921	5.6058	5.17635	0.429446	Up
A_33_P3294222	RLTPR	8.04102	6.93116	1.10986	7.57666	7.2022	0.37446	Up
A_23_P92467	QRFPR	5.05792	3.94625	1.11167	4.52855	4.13387	0.394687	Up
A_19_P00810557	LRRFIP1	6.00101	4.88278	1.11823	5.90862	5.52968	0.378947	Up
A_23_P85015	MAOB	6.31586	5.19628	1.11957	6.67646	6.32311	0.353358	Up
A_23_P166459	LGALS1	10.6628	9.53915	1.12362	10.2156	9.8407	0.374878	Up
A_33_P3219197	TBC1D10B	7.54802	6.42405	1.12397	7.25402	6.92979	0.324228	Up
A_33_P3281741	RFX8	7.29761	6.17337	1.12423	6.95242	6.39829	0.554132	Up
A_32_P160972	C6orf115	7.75447	6.62864	1.12583	7.64858	7.27008	0.378497	Up
A_23_P75764	OR5A1	6.67746	5.55156	1.1259	5.8966	4.61922	1.27737	Up
A_21_P0011872	SPEG	6.45705	5.32986	1.12719	6.12791	5.6571	0.470813	Up
A_33_P3883912	ZCCHC10	4.61576	3.48832	1.12744	4.60182	4.16262	0.439197	Up
A_23_P424734	EXOC3L1	10.1396	9.00909	1.13054	9.89793	8.9822	0.915727	Up
A_23_P136936	SYP	5.17051	4.03849	1.13201	4.75208	3.89505	0.857026	Up
A_23_P109184	INSM1	4.42291	3.28747	1.13544	5.11171	4.71542	0.396295	Up
A_33_P3418414	GPX6	4.37693	3.2401	1.13682	3.42921	2.83122	0.597985	Up
A_23_P159721	GPR50	5.60969	4.47087	1.13881	5.67592	4.81239	0.863533	Up
A_23_P44466	CCDC102B	6.26525	5.12637	1.13888	6.10384	5.55401	0.549826	Up
A_23_P351837	KLHL35	8.55546	7.41451	1.14095	8.25284	7.85101	0.401827	Up
A_24_P910688	C19orf67	7.42575	6.28238	1.14337	6.97273	6.51716	0.45557	Up
A_24_P358591	C2orf70	9.64645	8.5001	1.14635	9.36213	8.97918	0.382951	Up
A_24_P71153	PAFAH2	9.83043	8.68206	1.14838	9.6597	9.25833	0.401372	Up
A_32_P449380	WDR38	7.0438	5.89415	1.14965	6.54703	6.05492	0.492114	Up
A_23_P166993	EPHB1	6.09478	4.94287	1.15191	5.9323	5.52769	0.404613	Up
A_24_P91472	ALKBH7	8.37133	7.21701	1.15433	8.15046	7.68172	0.468737	Up
A_23_P133902	PSORS1C1	8.46324	7.3058	1.15744	8.34636	7.88079	0.465573	Up
A_33_P3256810	TM4SF4	5.60135	4.4431	1.15825	5.09536	4.17985	0.915509	Up
A_33_P3265301	GJD3	8.01915	6.85643	1.16272	7.56103	7.18484	0.376195	Up
A_33_P3215134	ZNF777	7.89988	6.7365	1.16339	7.59712	7.0708	0.52632	Up
A_33_P3393311	MCHR1	4.33947	3.17272	1.16675	3.67404	3.04874	0.625299	Up
A_24_P323997	TPRX1	6.77633	5.60934	1.16699	6.12791	5.6091	0.518813	Up
A_33_P3214803	PRDM13	9.29966	8.13028	1.16938	8.71879	8.15919	0.559604	Up
A_33_P3329169	VTCN1	5.5448	4.37494	1.16986	5.0266	4.7149	0.311691	Up
A_23_P390665	VWA3A	4.32581	3.15513	1.17069	3.42921	3.10853	0.320677	Up
A_33_P3249936	C3orf67	4.36446	3.19299	1.17147	4.28057	3.75544	0.52513	Up
A_33_P3460460	MGC20647	4.88519	3.71152	1.17367	4.61889	3.95886	0.660026	Up
A_33_P3417113	NPSR1	4.94204	3.76429	1.17775	4.28737	3.14747	1.13991	Up
A_23_P121545	GPM6A	5.92668	4.73412	1.19256	5.84082	5.51004	0.330776	Up
A_24_P245298	TNFSF12	7.42575	6.23157	1.19418	7.37608	7.03345	0.342632	Up
A_32_P221907	C6orf10	4.85832	3.66013	1.19819	4.70419	4.24827	0.455916	Up
A_33_P3223958	NAT8B	5.02883	3.82791	1.20092	4.6818	4.15575	0.526049	Up
A_23_P115467	S100A5	8.47258	7.27066	1.20192	8.13552	7.76688	0.36864	Up
A_33_P3423504	MAGEB17	9.64347	8.44062	1.20285	9.39044	8.92927	0.461172	Up
A_23_P114307	P2RY4	7.6501	6.44676	1.20335	7.11535	6.64676	0.468596	Up
A_33_P3303464	C19orf39	5.80205	4.59865	1.2034	5.31907	4.99693	0.322144	Up
A_33_P3214550	CXCR2	6.10527	4.89814	1.20713	5.34775	4.75698	0.590762	Up
A_23_P74701	COL24A1	8.09348	6.88548	1.20801	7.97839	7.66164	0.316748	Up
A_33_P3409467	GCGR	6.5033	5.29503	1.20827	5.90862	5.50881	0.399813	Up
A_33_P3244728	LRP2	5.48473	4.27389	1.21084	4.92421	4.08384	0.840365	Up
A_33_P3407643	C11orf34	4.56375	3.35076	1.213	3.90963	3.4021	0.507531	Up
A_33_P3244181	HSBP1	11.3814	10.1629	1.21857	11.4205	11.0056	0.414963	Up
A_33_P3333282	FGF11	4.48268	3.26406	1.21862	4.34696	4.00092	0.346042	Up
A_33_P3379268	C17orf87	5.5448	4.32447	1.22032	5.19686	4.74635	0.450513	Up
A_23_P145096	PLA2G7	5.005	3.78414	1.22086	5.07352	4.5809	0.492624	Up
A_33_P3306146	PLAU	5.70143	4.47952	1.22191	5.33588	4.97431	0.36157	Up
A_33_P3278330	FLJ16124	6.04925	4.82357	1.22568	5.11323	4.62964	0.483591	Up
A_33_P3276425	IQCF5	4.32581	3.09773	1.22809	4.12377	3.81205	0.311719	Up
A_33_P3244610	SIRPD	4.27609	3.04755	1.22854	3.34293	2.67052	0.672409	Up
A_33_P3316323	RBMS1	10.7119	9.48283	1.22909	10.5884	10.2807	0.307676	Up
A_23_P112859	CST1	5.75435	4.52467	1.22968	5.51065	4.94344	0.567214	Up
A_23_P138089	MPZ	7.6276	6.39723	1.23036	7.49328	7.14166	0.351621	Up
A_33_P3389261	TMEM194B	6.26525	5.03213	1.23312	6.23235	5.91979	0.312562	Up
A_33_P3288824	H2AFB3	4.17486	2.93972	1.23514	3.85621	3.5525	0.30371	Up
A_23_P256948	MSC	4.7157	3.47479	1.24091	3.98157	3.63312	0.348449	Up
A_23_P164100	C17orf64	4.28912	3.04755	1.24156	3.36917	3.07442	0.294747	Up
A_23_P64372	TCN1	8.22384	6.98006	1.24378	8.01258	7.68172	0.330855	Up
A_33_P3214432	ZC3HAV1L	13.7066	12.4616	1.24499	13.9655	13.4601	0.505376	Up
A_33_P3208970	ZNF683	5.65856	4.41269	1.24587	4.95221	4.60456	0.347655	Up
A_23_P8640	GPER	5.67281	4.42315	1.24967	5.09133	4.59309	0.498244	Up
A_33_P3260563	SOX30	9.20577	7.94712	1.25864	9.1082	8.64008	0.468116	Up
A_24_P283324	ALDH8A1	6.51499	5.25094	1.26405	6.20066	5.89681	0.303849	Up
A_32_P152195	STAC2	5.69154	4.42682	1.26472	5.55939	5.24548	0.313909	Up
A_33_P3310047	SHROOM4	5.76694	4.49987	1.26707	5.78805	5.36565	0.422396	Up
A_33_P3419790	C6orf105	5.40754	4.14032	1.26721	4.57703	3.76502	0.812002	Up
A_23_P371039	NTSR1	8.26154	6.99419	1.26736	7.4865	6.23552	1.25098	Up
A_32_P69465	MORN2	7.352	6.0834	1.2686	7.41653	6.9836	0.43293	Up
A_23_P118203	ZG16B	6.48445	5.21244	1.27201	6.11653	5.76623	0.350297	Up
A_23_P7684	CCNJL	5.84532	4.56843	1.27689	5.77945	5.07646	0.702991	Up
A_23_P163697	SYT17	5.37792	4.09871	1.27921	5.8966	5.17635	0.720244	Up
A_23_P74828	GJA9	5.42843	4.14635	1.28208	4.85869	4.3315	0.527187	Up
A_33_P3217584	CHRNA4	7.04164	5.75777	1.28387	6.81586	6.53391	0.281952	Up
A_23_P98410	CD3G	7.50208	6.2171	1.28498	7.4561	7.14166	0.314441	Up
A_33_P3380850	PAX2	6.40304	5.11765	1.28539	5.79379	4.93894	0.854852	Up
A_23_P117095	FGF23	5.89411	4.60771	1.28641	5.48282	5.0753	0.407522	Up
A_23_P413641	PREX1	6.85931	5.57007	1.28923	6.26458	5.98249	0.282091	Up
A_33_P3350658	LMX1A	4.18649	2.89705	1.28944	3.89863	3.24057	0.658063	Up
A_23_P42397	PRSS35	6.02241	4.73027	1.29215	5.78554	5.43557	0.349969	Up
A_33_P3299634	OR1L6	9.96524	8.66114	1.3041	9.61816	9.28557	0.332589	Up
A_23_P36120	MS4A6A	4.58516	3.27969	1.30547	4.0174	3.21605	0.80135	Up
A_33_P3293778	KRTAP10-4	5.63416	4.32711	1.30704	4.95221	4.31626	0.635955	Up
A_23_P66481	RTN4RL1	6.44544	5.13671	1.30873	5.78355	5.16483	0.618718	Up
A_24_P143301	KAAG1	6.17904	4.8656	1.31344	5.85822	5.34131	0.516908	Up
A_33_P3244104	FAM78B	5.06592	3.75098	1.31494	5.0868	4.76149	0.325307	Up
A_24_P27977	TRPM2	6.01979	4.70403	1.31576	5.8823	5.31018	0.572121	Up
A_23_P357860	SEC62	7.01626	5.69625	1.32	6.828	6.45363	0.374373	Up
A_24_P450285	CCDC153	4.2514	2.92912	1.32228	4.12377	3.83248	0.291285	Up
A_23_P101380	B3GNT8	8.64302	7.31583	1.32719	8.83301	8.47289	0.360122	Up
A_33_P3323945	CEND1	6.08056	4.75312	1.32744	5.44786	5.02915	0.418711	Up
A_33_P3392525	ARL4D	7.07475	5.74688	1.32787	6.60889	6.34218	0.26671	Up
A_33_P3358774	OR9Q1	5.93611	4.60664	1.32947	5.42716	4.90694	0.520218	Up
A_23_P59988	SLC35G5	7.6276	6.29658	1.33102	7.29001	6.96275	0.327258	Up
A_33_P3265394	WDR74	6.71296	5.38006	1.3329	5.99566	5.57968	0.415976	Up
A_33_P3254306	FLCN	5.31359	3.98063	1.33296	4.58426	4.06748	0.516788	Up
A_23_P353048	SSPO	7.33406	5.99553	1.33853	6.86281	6.25986	0.602948	Up
A_33_P3333224	GLIS2	4.28912	2.95053	1.33859	4.15899	3.84197	0.317025	Up
A_33_P3252048	PPP1R27	8.40818	7.06899	1.33919	8.14049	7.85797	0.282518	Up
A_23_P203972	FZD10	5.76694	4.42315	1.34379	5.46015	5.04482	0.41533	Up
A_33_P3406651	ZSCAN5B	5.46573	4.11948	1.34625	5.29006	4.83598	0.454081	Up
A_23_P214565	MAS1L	8.50411	7.15686	1.34725	7.88595	7.60874	0.27721	Up
A_24_P58204	OR51B5	6.46267	5.11498	1.34769	4.95657	4.21123	0.745341	Up
A_33_P3250944	C1orf189	5.6826	4.33146	1.35114	5.52636	4.9656	0.560759	Up
A_23_P166438	APOL5	7.29462	5.94077	1.35385	7.06619	6.64676	0.419434	Up
A_23_P74981	ZNF670	8.27041	6.9136	1.35681	7.80148	7.44189	0.35959	Up
A_32_P108889	DCLK1	6.72594	5.36813	1.35782	6.39348	5.81361	0.579871	Up
A_33_P3399448	SH3TC1	6.36883	5.01101	1.35782	5.77791	5.38029	0.397619	Up
A_33_P3286916	PDZD7	6.45379	5.0953	1.35849	5.72007	5.11018	0.609896	Up
A_33_P3279162	NBPF6	7.78354	6.42405	1.35949	7.00668	6.67302	0.333664	Up
A_33_P3225046	CD34	6.20471	4.84424	1.36048	5.97012	5.6748	0.295319	Up
A_33_P3294504	FCRL1	8.72027	7.35958	1.3607	8.72231	8.05921	0.663105	Up
A_23_P83298	PRRX2	8.12037	6.75519	1.36518	7.64089	7.18484	0.456054	Up
A_33_P3392829	ESPNL	5.03519	3.6676	1.36759	5.06103	4.5714	0.489631	Up
A_24_P113131	BZRAP1	5.38439	4.0089	1.37549	5.23051	4.84675	0.383757	Up
A_23_P19482	DDAH2	5.84889	4.47087	1.37802	6.01994	5.53548	0.484455	Up
A_23_P75283	RBP4	7.58252	6.20304	1.37948	7.24545	6.80542	0.440027	Up
A_33_P3220738	ASTN1	5.14473	3.76429	1.38044	4.67768	4.31054	0.367142	Up
A_33_P3832680	FAM25C	8.2385	6.85643	1.38208	7.83	7.4635	0.366501	Up
A_23_P94103	SCARA5	8.48233	7.09348	1.38885	7.56103	6.85989	0.701144	Up
A_32_P74409	C11orf96	7.15658	5.76582	1.39075	6.56619	5.98826	0.577934	Up
A_33_P3266010	RIN1	7.80134	6.41023	1.39111	7.40903	7.10621	0.302823	Up
A_33_P3241521	EBF1	6.62839	5.23723	1.39116	6.57679	6.16876	0.408033	Up
A_33_P3374563	SPATA7	9.71394	8.31783	1.39611	9.31484	8.99766	0.317179	Up
A_23_P407654	C7orf51	5.68652	4.29033	1.39619	5.18419	4.84675	0.337436	Up
A_23_P17593	CDH4	6.34997	4.9526	1.39738	5.0349	4.62964	0.405266	Up
A_23_P46894	CHAT	9.03571	7.63739	1.39832	8.90649	8.38343	0.523061	Up
A_33_P3213103	SKOR2	5.32992	3.93133	1.3986	4.61889	3.73399	0.884899	Up
A_23_P58132	RHOH	5.03519	3.6314	1.40379	4.58426	2.95113	1.63314	Up
A_23_P79094	LILRA3	8.07799	6.67229	1.4057	7.7371	7.30313	0.433966	Up
A_23_P252276	ARHGEF38	6.69467	5.28836	1.40631	6.55215	6.22852	0.323629	Up
A_33_P3383561	POLR2F	4.9181	3.51073	1.40738	4.27399	3.45653	0.817456	Up
A_33_P3366258	MTHFD2L	5.70943	4.30007	1.40935	4.86398	4.37048	0.493502	Up
A_23_P14915	CSNK2A2	7.73355	6.32385	1.4097	7.28033	6.97287	0.307457	Up
A_23_P140362	VRTN	7.21095	5.80085	1.41009	6.90924	6.56465	0.344595	Up
A_33_P3495234	ORF1	9.74346	8.33262	1.41084	8.90352	8.55477	0.348749	Up
A_23_P250251	IFNA2	4.85832	3.44535	1.41298	4.0102	3.65282	0.35738	Up
A_23_P78504	USP29	8.28509	6.86675	1.41834	8.13552	7.86312	0.272401	Up
A_33_P3306679	PLEKHG7	6.40304	4.98419	1.41884	6.06388	5.78223	0.281654	Up
A_33_P3268507	CEACAM1	7.19395	5.77241	1.42154	6.41001	5.41155	0.998462	Up
A_24_P142269	HIRIP3	6.68249	5.26029	1.4222	6.47093	6.19655	0.274375	Up
A_24_P232365	APBB1IP	5.08705	3.66013	1.42692	4.04391	2.95006	1.09385	Up
A_33_P3368879	LMOD1	4.22564	2.79739	1.42824	4.02624	3.21454	0.811698	Up
A_24_P349807	FAM71E2	4.78309	3.35076	1.43233	4.36414	4.10834	0.255803	Up
A_32_P43465	ZNF182	6.50866	5.0732	1.43547	6.17216	5.66028	0.511876	Up
A_21_P0010506	TNFRSF14	4.53413	3.09773	1.43641	4.28737	3.68629	0.60108	Up
A_23_P321855	ARHGEF7	11.3353	9.89836	1.43698	10.8822	10.5731	0.309084	Up
A_33_P3347639	MED18	5.88215	4.4431	1.43905	6.5944	5.58748	1.00692	Up
A_33_P3282018	MCF2L	6.5988	5.15748	1.44132	6.37287	5.94968	0.423186	Up
A_33_P3321462	OR5B21	7.07475	5.63203	1.44271	6.67646	6.4116	0.264861	Up
A_24_P353905	MXRA8	7.75447	6.31081	1.44366	7.23717	6.92979	0.30738	Up
A_33_P3304501	CDX2	5.59646	4.15135	1.4451	4.90447	4.41606	0.488403	Up
A_21_P0003568	FAM90A1	6.68249	5.23723	1.44526	6.35508	5.97388	0.381206	Up
A_23_P203191	APOA1	4.95149	3.50064	1.45085	4.3371	3.97987	0.357231	Up
A_23_P135257	PRSS3	7.89988	6.44676	1.45313	7.69214	6.85989	0.832254	Up
A_23_P111737	RAMP3	5.63003	4.17561	1.45442	4.44839	4.17985	0.268537	Up
A_33_P3409027	MOV10L1	5.005	3.54642	1.45858	5.06502	4.2179	0.847125	Up
A_23_P16275	TSKS	5.17051	3.71152	1.45899	4.54681	4.26708	0.27973	Up
A_23_P255695	SLC17A3	5.55329	4.08562	1.46767	5.48953	4.42387	1.06566	Up
A_33_P3377364	ITGB4	5.5007	4.03273	1.46797	4.81252	4.00092	0.811598	Up
A_23_P153183	CNKSR2	8.22384	6.75519	1.46865	7.79471	7.35938	0.435337	Up
A_33_P3237669	CCDC155	6.99997	5.52977	1.4702	6.53892	6.27098	0.267941	Up
A_33_P3354394	KRTAP12-4	6.71098	5.23991	1.47106	6.26848	5.85831	0.410172	Up
A_33_P3408269	DEFB121	4.28912	2.81804	1.47108	3.63943	2.31127	1.32817	Up
A_23_P38795	FPR1	7.79228	6.31081	1.48148	7.53457	7.0225	0.512069	Up
A_24_P245838	MGAT3	5.18927	3.70616	1.4831	5.21596	4.69306	0.522898	Up
A_23_P413224	NCR2	9.05918	7.57573	1.48345	8.52569	8.17444	0.351256	Up
A_23_P405295	LCE3C	5.28378	3.78968	1.49411	4.87771	4.33839	0.539322	Up
A_33_P3264657	CYP27C1	4.7157	3.21947	1.49623	5.14646	4.57634	0.570125	Up
A_21_P0012367	FGD5	7.9312	6.42405	1.50715	7.47794	7.18484	0.293105	Up
A_23_P114774	PMVK	7.60579	6.09815	1.50763	7.33394	7.01173	0.322217	Up
A_23_P74895	LIN28A	7.01446	5.50439	1.51007	6.88649	6.57824	0.308246	Up
A_23_P51217	CLCA1	6.55611	5.04343	1.51269	6.35973	5.78223	0.577503	Up
A_23_P129856	HIC1	5.99302	4.47952	1.5135	5.13643	4.59784	0.538588	Up
A_23_P82249	ABCB8	9.096	7.58203	1.51397	8.36632	8.07973	0.286589	Up
A_33_P3365117	AKR1C1	5.005	3.48832	1.51667	4.75716	4.46095	0.296218	Up
A_24_P109214	APOC1	7.72358	6.20304	1.52054	7.19429	6.60558	0.588705	Up
A_33_P3319905	TREM1	7.17515	5.64941	1.52573	6.99488	6.39829	0.596587	Up
A_24_P355720	FGF4	7.22447	5.69045	1.53402	6.44325	6.06579	0.37746	Up
A_19_P00320077	C5orf63	7.75447	6.2171	1.53737	7.29001	7.01173	0.278285	Up
A_23_P110462	PCDHB1	7.06185	5.51769	1.54416	6.48201	5.94817	0.533844	Up
A_23_P319549	WDR65	4.88519	3.34062	1.54457	4.09123	3.71664	0.374591	Up
A_33_P3256920	WNT7B	5.51216	3.96471	1.54745	5.48953	4.95766	0.531867	Up
A_23_P151778	CMA1	4.81636	3.26406	1.5523	3.56879	3.34015	0.228642	Up
A_33_P3289123	DCLK3	6.78057	5.22745	1.55312	6.44711	6.1023	0.344814	Up
A_23_P502047	CHRD	9.88073	8.32563	1.5551	9.1772	8.92152	0.255685	Up
A_23_P147255	PCBP3	5.06592	3.51073	1.55519	4.0174	3.36607	0.651326	Up
A_33_P3234457	FBRSL1	5.54063	3.98495	1.55568	5.12662	4.86408	0.262541	Up
A_23_P40217	DOK5	8.16605	6.60791	1.55814	7.7371	7.5068	0.230293	Up
A_24_P281439	OR2T5	6.18361	4.61769	1.56592	5.67592	5.24223	0.433697	Up
A_23_P119222	RETN	7.19313	5.62717	1.56596	6.70286	6.43209	0.270772	Up
A_33_P3383551	SEC14L3	6.52738	4.96033	1.56705	6.23579	5.93635	0.299437	Up
A_33_P3312194	TBCB	7.7122	6.14357	1.56863	6.99488	6.70003	0.294854	Up
A_23_P301360	ZNF572	6.53397	4.9649	1.56907	6.37114	5.95209	0.419046	Up
A_23_P33093	ST6GALNAC5	6.13515	4.56449	1.57066	5.80921	5.19836	0.61085	Up
A_23_P16078	PAFAH1B3	9.41037	7.83787	1.5725	9.0442	8.80005	0.244153	Up
A_23_P153797	NCAN	7.69158	6.11242	1.57916	7.29932	6.80542	0.493901	Up
A_33_P3318771	CALCA	4.47193	2.88654	1.58539	3.38534	2.32662	1.05872	Up
A_23_P301053	PAIP2B	6.27111	4.683	1.58811	5.85548	5.06765	0.787833	Up
A_23_P85140	TCEAL2	5.09474	3.50436	1.59038	4.78129	4.54919	0.232098	Up
A_33_P3256914	ITFG3	4.84982	3.25584	1.59397	3.79536	2.51279	1.28257	Up
A_23_P214533	ZNF323	5.005	3.40871	1.59629	5.22333	4.62477	0.598553	Up
A_23_P50678	MATK	5.25827	3.66013	1.59814	4.44302	4.06748	0.375548	Up
A_23_P211141	DSCAM	6.68006	5.08154	1.59852	6.43067	6.03495	0.395727	Up
A_33_P3285565	CLDN3	4.75836	3.15513	1.60324	4.60182	3.6964	0.905418	Up
A_23_P42004	SLC22A16	6.37327	4.76145	1.61182	5.52278	5.28759	0.23519	Up
A_33_P3405491	HCRP1	7.42575	5.81218	1.61357	7.1841	6.96275	0.221342	Up
A_23_P130411	SERPINB11	5.19642	3.5801	1.61632	4.82396	4.30434	0.519621	Up
A_23_P9485	ORM2	6.91984	5.30322	1.61661	6.62336	6.25986	0.363493	Up
A_24_P109417	C1orf187	6.52444	4.9059	1.61854	6.03424	5.55401	0.480231	Up
A_33_P3212394	FRG2C	7.67112	6.05198	1.61914	7.34236	6.99335	0.349012	Up
A_23_P141939	OR7G3	4.73331	3.10886	1.62445	4.56039	4.03316	0.527232	Up
A_23_P1173	HABP2	4.41609	2.79133	1.62476	3.8181	3.01499	0.803116	Up
A_23_P383227	S100A1	5.79264	4.16605	1.62658	5.84794	5.1611	0.686841	Up
A_33_P3241782	ADD2	7.74354	6.11242	1.63111	7.82376	7.21015	0.613605	Up
A_23_P107336	ACAP1	6.21506	4.5809	1.63416	5.894	5.13	0.763996	Up
A_23_P160720	BATF3	6.21147	4.57631	1.63516	6.20955	5.77921	0.430345	Up
A_33_P3306762	OLFM1	6.87066	5.21829	1.65237	6.65159	5.85595	0.795639	Up
A_24_P362881	IFT57	4.50265	2.84992	1.65273	3.38534	2.99386	0.391477	Up
A_23_P99625	FITM1	7.23665	5.57286	1.66379	6.91898	6.33607	0.582913	Up
A_33_P3229487	OR4X1	5.69662	4.03273	1.66389	5.16938	4.51487	0.654514	Up
A_23_P41476	SHISA3	4.69681	3.02971	1.6671	4.46723	4.04063	0.426595	Up
A_23_P128201	NCKAP1L	4.36446	2.69448	1.66998	5.6732	1.69719	3.97601	Up
A_23_P360924	CLDN17	5.3376	3.6676	1.66999	4.38987	3.76502	0.624841	Up
A_33_P3319276	FAM178B	6.96266	5.29032	1.67234	6.49681	6.28243	0.214387	Up
A_33_P3405213	PECAM1	7.58252	5.90634	1.67618	6.99488	6.51716	0.477724	Up
A_33_P3353866	MOGAT2	4.62735	2.95053	1.67682	4.66727	3.74585	0.921418	Up
A_33_P3365167	NOS1	4.67876	3.00024	1.67852	4.09953	2.68032	1.41921	Up
A_23_P305581	GPR26	6.34764	4.66118	1.68646	6.51959	6.06579	0.453796	Up
A_33_P3349671	ERVI-1	4.64997	2.95968	1.69029	5.24411	4.47231	0.771797	Up
A_23_P344194	C12orf68	5.80205	4.11034	1.69171	5.51858	5.31018	0.208394	Up
A_24_P304311	SLC22A8	5.58736	3.8902	1.69716	4.91328	3.74585	1.16743	Up
A_33_P3276833	EYS	6.19552	4.48375	1.71176	5.97261	5.66491	0.307697	Up
A_23_P9018	DEFB104B	8.20908	6.49477	1.71432	7.28033	7.00333	0.276995	Up
A_33_P3424516	OR51M1	5.02021	3.30505	1.71516	4.16729	3.95886	0.208434	Up
A_23_P87860	MYF5	6.39569	4.67297	1.72271	6.20658	5.90315	0.303431	Up
A_23_P202427	HKDC1	4.49165	2.76553	1.72612	4.14157	3.62198	0.519592	Up
A_23_P152406	CAPNS2	8.35873	6.62864	1.73009	7.88595	7.58624	0.299703	Up
A_21_P0013929	PRSS45	4.45863	2.71715	1.74148	4.34696	3.24215	1.10482	Up
A_33_P3249081	FSTL4	8.45521	6.71284	1.74237	8.13552	7.83769	0.29783	Up
A_23_P117662	HDC	4.28201	2.53932	1.74269	4.12024	3.85796	0.262277	Up
A_23_P74609	G0S2	5.30055	3.55247	1.74808	4.69252	4.48438	0.20814	Up
A_23_P428485	SPHKAP	5.92384	4.15731	1.76653	5.43535	5.01346	0.421888	Up
A_24_P236753	DOC2B	6.45379	4.67589	1.7779	5.99761	5.64542	0.352199	Up
A_23_P102864	TMPRSS15	5.60318	3.80917	1.79401	5.34398	4.91284	0.431136	Up
A_33_P3264790	GJD4	5.85376	4.05289	1.80087	4.79746	4.25434	0.543115	Up
A_23_P355980	P2RX6	6.78276	4.9808	1.80196	6.4536	6.17419	0.279407	Up
A_33_P3352148	AGAP2	5.40754	3.60138	1.80616	4.94281	4.65739	0.28542	Up
A_23_P50039	MC5R	5.02883	3.21111	1.81771	4.62943	3.45653	1.1729	Up
A_23_P99515	C13orf33	5.98194	4.15731	1.82463	4.99632	4.70425	0.292069	Up
A_23_P167168	IGJ	9.30328	7.47032	1.83295	9.08366	8.41648	0.66717	Up
A_23_P50276	ANGPTL6	7.4384	5.58964	1.84876	6.60889	6.09154	0.517348	Up
A_24_P93206	TMEM179	9.12962	7.27841	1.85121	8.80828	8.54141	0.266872	Up
A_33_P3403887	PCDH11X	7.87267	6.02079	1.85189	6.91898	6.72439	0.194591	Up
A_33_P3408450	C14orf176	8.72403	6.86675	1.85728	7.62372	7.38334	0.24038	Up
A_23_P99579	C14orf142	5.6826	3.82241	1.86019	5.54516	5.31364	0.231517	Up
A_33_P3402983	HYDIN	5.14473	3.27969	1.86505	4.74266	4.49778	0.244873	Up
A_33_P3335624	PSMD10	5.44494	3.57293	1.872	5.0522	4.77799	0.274207	Up
A_23_P62588	CALML6	7.50208	5.61345	1.88863	7.09619	6.72439	0.371796	Up
A_33_P3341259	LEAP2	7.46297	5.55949	1.90348	7.04581	6.57824	0.467568	Up
A_33_P3261520	ATP6AP1L	4.81636	2.89705	1.91932	4.51668	4.22497	0.291708	Up
A_33_P3561747	C16orf82	5.92384	3.99192	1.93192	5.52917	5.18065	0.348519	Up
A_24_P59667	JAK3	5.17051	3.22961	1.9409	4.85365	4.43153	0.422115	Up
A_33_P3299696	FAM75D3	4.64997	2.70557	1.9444	4.25037	4.03316	0.217204	Up
A_23_P55400	KRT36	5.40172	3.45315	1.94856	4.74682	4.26708	0.479739	Up
A_23_P45864	TNR	5.25074	3.29804	1.9527	4.42144	4.06748	0.353958	Up
A_33_P3355281	MIOX	11.0025	9.0498	1.95271	10.1565	9.44087	0.715595	Up
A_23_P2616	CLEC4C	6.48445	4.50813	1.97632	6.31167	5.7777	0.533964	Up
A_23_P15450	TMEM100	6.28393	4.2816	2.00233	6.01586	5.54155	0.474306	Up
A_24_P382187	IGFBP4	6.1715	4.16605	2.00545	5.36166	5.17635	0.185311	Up
A_33_P3772150	ADARB2	9.80237	7.79498	2.00739	8.16317	7.85797	0.305198	Up
A_23_P130241	KRTAP1-3	4.72484	2.69448	2.03036	4.31165	4.03316	0.278483	Up
A_33_P3240727	ZNF697	7.27031	5.23723	2.03308	5.63016	5.24971	0.380457	Up
A_23_P45324	TMEM35	5.7142	3.67479	2.03941	5.4764	5.08361	0.39279	Up
A_23_P202004	PRTFDC1	5.43415	3.37917	2.05498	5.73673	4.81704	0.919693	Up
A_33_P3420900	PATE2	4.97059	2.89705	2.07355	4.36414	3.68629	0.677852	Up
A_33_P3399263	IL15RA	7.26845	5.17262	2.09582	6.828	5.84778	0.980217	Up
A_33_P3401402	C7orf65	6.29783	4.20121	2.09662	5.97012	5.43934	0.530776	Up
A_33_P3270623	FAM181B	7.33467	5.20621	2.12846	6.828	6.47711	0.35089	Up
A_33_P3355886	OOSP1	4.6875	2.52978	2.15773	5.31907	3.86793	1.45115	Up
A_33_P3243449	CD70	4.81636	2.64858	2.16778	4.52855	4.02497	0.503582	Up
A_33_P3348629	HTN1	4.48268	2.30411	2.17857	4.28057	4.02497	0.255604	Up
A_23_P370682	BATF2	5.91103	3.73125	2.17978	5.64578	5.44905	0.196736	Up
A_23_P159952	BEX1	6.10019	3.8902	2.20998	3.81626	3.64426	0.171992	Up
A_33_P3394995	PREX2	6.67746	4.41781	2.25965	5.84573	5.369	0.476731	Up
A_33_P3287418	RTDR1	11.0025	8.72625	2.27625	10.3849	9.14066	1.2442	Up
A_23_P253446	GAP43	4.90137	2.61474	2.28663	4.59068	4.31626	0.274423	Up
A_32_P44534	TMPRSS12	6.68249	4.38722	2.29526	6.63748	6.40116	0.236319	Up
A_24_P7600	FBXL7	7.85286	5.55156	2.3013	7.09619	6.89375	0.202435	Up
A_33_P3398722	PRDM5	5.10276	2.77564	2.32712	3.55735	3.15084	0.40651	Up
A_24_P314451	F8	7.05458	4.70403	2.35055	6.51755	6.22495	0.292594	Up
A_23_P213228	PHOX2B	5.46978	3.11777	2.35201	4.61889	4.42387	0.195013	Up
A_33_P3273457	SPATA21	4.32581	1.94313	2.38268	4.00008	3.44237	0.557712	Up
A_33_P3337318	HNRNPA2B1	6.65676	4.23656	2.4202	6.26791	6.07225	0.195654	Up
A_33_P3394297	THNSL2	4.99671	2.56697	2.42974	4.42508	3.89505	0.530029	Up
A_33_P3411975	ABI3BP	6.6479	4.20737	2.44053	6.87556	6.07041	0.80515	Up
A_24_P21829	SLC22A24	5.41804	2.95968	2.45836	4.56608	4.04063	0.52545	Up
A_24_P280148	GPR82	4.81636	2.35327	2.46309	4.00008	3.6964	0.303678	Up
A_33_P3417695	ODF3B	8.66853	6.18845	2.48008	6.71595	6.55042	0.165531	Up
A_33_P3320217	ADCY2	5.37792	2.89705	2.48087	3.5934	2.17616	1.41724	Up
A_33_P3395513	NRG2	6.04505	3.51073	2.53433	4.56039	3.75544	0.80495	Up
A_23_P502590	KIR2DS4	6.47385	3.91981	2.55403	5.7539	5.32389	0.43001	Up
A_33_P3404706	SPN	5.87384	3.20163	2.67221	3.95428	3.14747	0.806814	Up
A_24_P208081	PLA2G2F	5.32992	2.60578	2.72414	3.61829	3.45653	0.161753	Up
A_23_P320225	EVC2	4.62735	1.89495	2.7324	3.82601	3.48266	0.343354	Up
A_33_P3421728	DGKG	6.9381	4.17148	2.76662	6.45132	5.84532	0.605998	Up
A_24_P194017	NOSIP	9.5009	6.71284	2.78806	7.65369	7.25321	0.400483	Up
A_23_P78944	AMH	10.4982	7.6423	2.85592	7.62372	7.14889	0.474824	Up
A_23_P26865	MYH3	8.59602	5.54399	3.05203	8.13552	7.48617	0.649341	Up
A_33_P3273143	SLC35E4	6.55986	3.2401	3.31975	4.14955	3.88701	0.262537	Up
A_24_P257511	BHMT	6.18925	2.6832	3.50605	5.91084	5.35592	0.554923	Up
A_33_P3396389	IL1R1	7.19313	3.48145	3.71168	4.05881	3.76502	0.29379	Up
A_33_P3236020	TIMD4	5.36551	1.05866	4.30685	5.75617	5.53268	0.22349	Up
A_23_P357760	ARSD	8.30048	3.91981	4.38066	3.88743	3.04874	0.838687	Up
A_32_P184488	PHLDB3	14.4614	5.25366	9.20772	4.59543	4.44383	0.151605	Up

## Sheet: lncRNA
Table S1. Detailed information of EBV-miR-BART6-3p regulated lncRNAs and their expression data in HEK293T cells
Probe Name	Gene Symbol / Target ID	293T 6-3P-1 (normalized)	293T NC-1 (normalized)	Fold change 1 (6-3p VS NC)	293T 6-3P-2 (normalized)	293T NC-2 (normalized)	Fold change 2 (6-3p VS NC)	Regulation
A_33_P3363710	LOC100128075	1.12628	6.14703	-5.02074	4.45099	5.19142	-0.740421	Down
oebiotech_09543	OTTHUMT00000328143	1.18855	5.83717	-4.64862	4.41081	4.87914	-0.468327	Down
oebiotech_08395	OTTHUMT00000057680	1.21552	5.79995	-4.58443	3.47315	4.10612	-0.632978	Down
A_24_P119813	FKSG29	3.32484	7.60817	-4.28332	5.98646	6.85416	-0.867703	Down
oebiotech_04843	ENST00000531426	1.10328	5.3469	-4.24362	3.097	4.25133	-1.15433	Down
oebiotech_16093	CR626667	1.18841	5.41976	-4.23136	3.52015	3.67399	-0.15384	Down
oebiotech_15911	BX537662	1.07586	5.23748	-4.16162	4.46022	4.8758	-0.415579	Down
oebiotech_25250	TCONS_00028043	1.13196	5.26787	-4.1359	3.43841	3.8248	-0.386386	Down
oebiotech_09422	OTTHUMT00000256956	1.80405	5.86848	-4.06442	4.15678	4.81952	-0.662743	Down
A_21_P0010593	XLOC_l2_000727	1.34379	5.27008	-3.92629	3.22919	3.77693	-0.547743	Down
A_21_P0013721	LOC100133920	1.24452	5.16364	-3.91912	3.55363	3.66626	-0.112622	Down
oebiotech_19279	uc002sag.2	2.88602	6.719	-3.83297	4.32314	4.95461	-0.631465	Down
A_24_P929322	FLJ42393	1.67868	5.43508	-3.75641	3.61044	4.32141	-0.71096	Down
oebiotech_08432	OTTHUMT00000056247	1.84229	5.59691	-3.75462	3.62007	4.0084	-0.388335	Down
A_21_P0012741	XLOC_l2_010831	1.30845	5.05933	-3.75088	3.3213	3.818	-0.496703	Down
A_21_P0002594	XLOC_001457	1.98202	5.72916	-3.74714	4.11101	4.25727	-0.146255	Down
A_32_P99032	LOC100240734	1.85771	5.55	-3.6923	4.19863	4.82503	-0.6264	Down
oebiotech_14390	AK055897	3.29171	6.98276	-3.69105	4.80383	5.54044	-0.736615	Down
A_21_P0006585	CD99P1	1.44085	5.13122	-3.69037	3.83111	4.04576	-0.214649	Down
oebiotech_14662	U52839	1.8689	5.52358	-3.65469	3.6866	4.70618	-1.01958	Down
oebiotech_13565	BC015102	2.83059	6.47804	-3.64745	3.94216	4.29021	-0.348049	Down
oebiotech_27881	TCONS_l2_00030127	2.50593	6.13877	-3.63285	3.11708	4.4472	-1.33012	Down
oebiotech_15422	AK130309	2.27094	5.89365	-3.6227	3.90595	4.14725	-0.2413	Down
oebiotech_14056	AL137447	1.84459	5.46631	-3.62172	4.09418	5.25171	-1.15752	Down
oebiotech_22688	NR_046241	2.22702	5.83031	-3.60329	4.23266	4.54003	-0.307363	Down
oebiotech_13724	CR749491	2.21831	5.82156	-3.60326	3.88173	4.52405	-0.642319	Down
A_23_P326142	C7orf54	2.90945	6.50881	-3.59936	4.28563	5.17021	-0.884578	Down
oebiotech_11548	U29114	1.51223	5.08899	-3.57676	3.99818	4.24995	-0.251773	Down
oebiotech_09251	OTTHUMT00000157934	1.83123	5.39036	-3.55912	3.37172	3.51191	-0.140183	Down
A_23_P64280	LOC100130428	3.20342	6.75898	-3.55557	4.96503	5.48614	-0.52111	Down
oebiotech_21226	NR_026771	1.79905	5.35369	-3.55465	3.55204	4.01426	-0.462223	Down
oebiotech_18027	ENST00000532226	1.26594	4.80933	-3.5434	3.41993	4.03559	-0.615663	Down
A_19_P00317451	XIST	12.0829	15.6215	-3.53866	13.3605	13.9014	-0.540883	Down
oebiotech_22066	NR_037173_2	1.13897	4.65982	-3.52085	3.13156	4.2436	-1.11204	Down
oebiotech_19445	uc003adm.1	1.10669	4.62531	-3.51862	3.12637	3.44003	-0.313664	Down
oebiotech_10481	OTTHUMT00000034533	1.10002	4.60546	-3.50544	3.29674	3.98164	-0.684898	Down
A_33_P3341686	XIST	8.03657	11.5161	-3.47954	9.23537	9.60749	-0.372119	Down
oebiotech_15366	AF107458	3.66211	7.13472	-3.47261	5.14509	5.95979	-0.814694	Down
A_21_P0006543	XLOC_008200	2.32614	5.78579	-3.45966	3.33271	4.01797	-0.685259	Down
oebiotech_10633	OTTHUMT00000020210	1.64932	5.09755	-3.44823	3.85944	4.37558	-0.516139	Down
oebiotech_06248	ENST00000559041	2.42121	5.86508	-3.44387	4.37141	4.80739	-0.435976	Down
oebiotech_15683	AF086507	2.48378	5.9248	-3.44102	4.754	4.96366	-0.209661	Down
oebiotech_24416	TCONS_00017075	13.414	16.8382	-3.42415	14.9442	15.521	-0.576776	Down
A_21_P0006538	XIST	11.7476	15.1694	-3.42179	13.0636	13.2751	-0.211497	Down
A_21_P0006457	XIST	13.1271	16.5406	-3.41355	14.722	15.2754	-0.553359	Down
oebiotech_14939	AK129642	2.8324	6.22127	-3.38887	4.67394	5.06255	-0.388612	Down
A_21_P0011444	XLOC_l2_005276	4.56041	7.94896	-3.38855	5.53563	6.19021	-0.654588	Down
oebiotech_16631	ENST00000418546	1.49982	4.87616	-3.37635	3.55967	3.72663	-0.166967	Down
oebiotech_27922	TCONS_l2_00030387	2.85447	6.22457	-3.3701	3.57548	3.69801	-0.122534	Down
oebiotech_19912	uc003yol.2	5.2883	8.64548	-3.35718	4.68301	5.92761	-1.2446	Down
A_21_P0006456	XLOC_008185	12.5396	15.8952	-3.35561	14.0967	14.5452	-0.448555	Down
oebiotech_19635	uc003jxn.3	5.12383	8.46803	-3.34419	6.01888	6.20885	-0.189978	Down
A_19_P00326532	LOC100507018	1.05413	4.36553	-3.3114	3.33488	3.55699	-0.222109	Down
oebiotech_14391	AL049231	2.20195	5.51158	-3.30962	3.00714	3.55585	-0.548705	Down
oebiotech_04716	ENST00000528520	2.0236	5.32809	-3.30449	3.0875	4.13112	-1.04361	Down
A_21_P0010981	MALAT1	11.0117	14.3145	-3.30279	12.9551	13.0908	-0.135691	Down
oebiotech_15018	AK022247	2.18149	5.46945	-3.28795	4.29176	4.84979	-0.558028	Down
oebiotech_10449	OTTHUMT00000046191	2.98805	6.27418	-3.28613	3.91686	4.8977	-0.980846	Down
oebiotech_14044	AJ001872	2.34575	5.6244	-3.27866	4.19762	4.73289	-0.535269	Down
oebiotech_17909	ENST00000522312	4.26201	7.53897	-3.27696	5.47214	5.60685	-0.134713	Down
oebiotech_00487	ENST00000417210	2.52201	5.78708	-3.26507	3.98009	4.20447	-0.224377	Down
oebiotech_13229	BC030138	1.70908	4.97069	-3.26162	3.31075	3.73011	-0.419354	Down
oebiotech_20976	NR_024013	4.38419	7.63335	-3.24916	6.0019	6.95619	-0.954298	Down
A_21_P0014461	LOC100506934	1.53734	4.78391	-3.24658	2.64828	3.5815	-0.933216	Down
oebiotech_01690	ENST00000438850	2.97024	6.21412	-3.24388	4.44063	4.74828	-0.307651	Down
oebiotech_00640	ENST00000419889	3.47077	6.7052	-3.23442	3.30659	4.10041	-0.793828	Down
oebiotech_27955	TCONS_l2_00030613	1.13253	4.35771	-3.22518	2.53722	3.53903	-1.00182	Down
oebiotech_25354	TCONS_00029164	2.34627	5.56662	-3.22035	3.41921	3.94996	-0.53075	Down
oebiotech_17759	ENST00000512617	2.98651	6.19439	-3.20788	3.69352	4.67332	-0.979798	Down
A_21_P0009266	XLOC_012288	1.11301	4.3196	-3.20659	2.50614	3.18886	-0.682718	Down
oebiotech_02137	ENST00000446786	2.99395	6.19872	-3.20477	4.32731	4.95014	-0.622825	Down
A_32_P478512	DKFZP434L187	1.40437	4.60869	-3.20432	3.13273	3.26175	-0.129017	Down
oebiotech_00124	ENST00000397184	1.12083	4.32378	-3.20295	3.57693	3.7319	-0.154977	Down
oebiotech_21872	NR_034028	3.32366	6.52449	-3.20083	4.15139	4.48587	-0.334481	Down
oebiotech_18734	uc001kas.1	4.73859	7.92202	-3.18343	5.77434	6.13127	-0.356937	Down
oebiotech_17702	ENST00000509065	7.68333	10.8667	-3.18333	8.78835	8.91169	-0.12334	Down
oebiotech_11426	M25786	6.54209	9.72352	-3.18143	7.14016	7.76339	-0.623226	Down
A_33_P3335740	FLJ10038	1.85395	5.03432	-3.18038	3.89591	4.26954	-0.373636	Down
oebiotech_14357	AK024629	1.81684	4.99438	-3.17754	3.71784	4.07462	-0.356779	Down
A_21_P0011296	XLOC_l2_004594	4.66451	7.83954	-3.17503	5.49572	6.05893	-0.56321	Down
A_21_P0011432	XLOC_l2_005187	3.65508	6.83006	-3.17498	4.21908	5.05152	-0.832446	Down
oebiotech_24521	TCONS_00017996	1.08458	4.25867	-3.17408	3.37705	3.55843	-0.181382	Down
oebiotech_28392	uc.444+	4.38201	7.55549	-3.17348	3.97384	4.80572	-0.831886	Down
oebiotech_11113	AF417234	1.81728	4.97514	-3.15786	3.92856	4.13743	-0.208869	Down
A_19_P00806962	LOC100506774	5.96441	9.11764	-3.15324	7.13802	7.39114	-0.253128	Down
oebiotech_14583	BC016998	1.18692	4.3371	-3.15018	3.68807	4.25571	-0.567635	Down
oebiotech_00608	ENST00000419448	1.07965	4.22272	-3.14308	3.17315	3.76293	-0.589781	Down
oebiotech_03374	ENST00000506792	6.15991	9.29033	-3.13043	7.03341	7.45968	-0.426262	Down
A_21_P0006268	XLOC_007696	5.16911	8.29489	-3.12579	5.83114	6.82239	-0.991244	Down
oebiotech_15059	AF086011	6.64863	9.76489	-3.11626	7.14799	7.65162	-0.503626	Down
oebiotech_22755	NR_046395	3.83559	6.94137	-3.10579	4.20504	5.03475	-0.82971	Down
oebiotech_12976	CR611171	2.10779	5.20682	-3.09903	3.43952	3.82895	-0.389429	Down
A_33_P3281308	LOC286467	3.55774	6.6563	-3.09856	5.17161	5.45116	-0.279553	Down
oebiotech_08993	OTTHUMT00000039919	4.4967	7.59074	-3.09404	5.46225	6.1184	-0.656148	Down
oebiotech_26959	TCONS_l2_00019223	5.3993	8.48176	-3.08246	6.28017	6.95989	-0.679723	Down
oebiotech_19639	uc003jyy.3	7.76908	10.85	-3.08092	8.83569	9.01517	-0.179477	Down
oebiotech_19643	uc003kcj.1	2.63943	5.71773	-3.0783	4.8089	5.00397	-0.195074	Down
A_21_P0014237	LOC100507332	1.84161	4.91322	-3.07161	2.34386	3.12471	-0.780842	Down
oebiotech_14217	AK126698	3.09475	6.16596	-3.07121	4.32609	4.78006	-0.453974	Down
A_21_P0006517	XLOC_008072	1.11905	4.18798	-3.06893	3.13903	3.38472	-0.245697	Down
oebiotech_21853	NR_033968	8.41226	11.4785	-3.06622	9.06296	9.40751	-0.344548	Down
oebiotech_15962	BX649033	3.70561	6.77098	-3.06537	4.40576	4.99969	-0.593929	Down
oebiotech_15512	AF147437	3.9637	7.02429	-3.06059	3.58448	4.71572	-1.13125	Down
A_21_P0006245	XLOC_007615	6.41001	9.43897	-3.02896	7.67732	8.14604	-0.468716	Down
oebiotech_21627	NR_033125	3.24954	6.27336	-3.02382	4.86994	5.17976	-0.30982	Down
oebiotech_12332	Z70702	7.06047	10.0818	-3.02136	7.99135	8.57435	-0.582995	Down
oebiotech_26521	TCONS_l2_00013761	6.41681	9.43647	-3.01966	6.50904	6.933	-0.423965	Down
oebiotech_02895	ENST00000477153	1.3728	4.3905	-3.0177	3.00361	4.22634	-1.22273	Down
oebiotech_15775	AF085952	1.29502	4.31167	-3.01664	3.74718	4.11459	-0.367404	Down
oebiotech_17747	ENST00000512054	2.46508	5.48021	-3.01513	3.72307	4.90896	-1.18588	Down
oebiotech_09280	OTTHUMT00000079762	2.20447	5.21905	-3.01458	2.9885	4.07467	-1.08616	Down
oebiotech_27925	TCONS_l2_00030393	3.2486	6.26238	-3.01378	3.17663	4.04288	-0.866251	Down
A_21_P0009483	XLOC_012684	3.15511	6.16815	-3.01304	3.36084	3.88488	-0.524041	Down
A_21_P0014238	LOC100507364	2.48931	5.49247	-3.00315	3.76898	4.7496	-0.980612	Down
A_19_P00321885	FLJ43663	4.272	7.26699	-2.99499	3.7167	4.59518	-0.878479	Down
A_21_P0014215	LOC100507101	4.07726	7.07046	-2.9932	5.03138	5.60773	-0.576349	Down
oebiotech_10396	OTTHUMT00000091034	1.64188	4.63162	-2.98974	2.97594	3.65022	-0.674273	Down
oebiotech_08661	OTTHUMT00000327102	1.81137	4.78998	-2.9786	3.58755	3.87937	-0.291817	Down
oebiotech_05161	ENST00000541092	6.84996	9.82239	-2.97243	7.36568	7.73554	-0.369865	Down
oebiotech_27301	TCONS_l2_00023712	7.43262	10.4011	-2.96852	8.40176	8.61595	-0.214191	Down
oebiotech_20119	uc009whu.1	5.50407	8.47245	-2.96838	6.75949	6.91112	-0.151634	Down
oebiotech_17693	ENST00000508832	12.1577	15.1219	-2.96425	13.5827	13.7551	-0.172385	Down
oebiotech_10157	OTTHUMT00000047657	2.5062	5.45482	-2.94862	3.39122	3.75953	-0.368309	Down
oebiotech_13191	AL157460	4.9807	7.92491	-2.9442	6.268	6.56962	-0.301621	Down
A_21_P0014684	LOC100507803	6.10239	9.04056	-2.93817	6.69465	7.41666	-0.722006	Down
oebiotech_27341	TCONS_l2_00024669	7.60142	10.5391	-2.93772	8.21584	8.59022	-0.374384	Down
A_21_P0006532	XLOC_008149	7.25208	10.189	-2.93688	7.69083	8.08672	-0.395894	Down
A_21_P0011290	XLOC_l2_004563	3.68008	6.61595	-2.93586	5.57566	5.74052	-0.16486	Down
A_21_P0014686	LOC100507918	4.11651	7.05232	-2.93582	5.00169	5.42997	-0.428278	Down
A_33_P3291614	LOC100133039	1.80645	4.74211	-2.93566	3.64685	4.19858	-0.551727	Down
oebiotech_25724	TCONS_l2_00002813	2.86877	5.80345	-2.93469	3.87885	4.23199	-0.353139	Down
oebiotech_13432	BX648226	2.85059	5.77755	-2.92696	4.43219	4.69024	-0.25805	Down
oebiotech_14223	BC033342	2.70979	5.63015	-2.92036	3.03038	3.63858	-0.608202	Down
oebiotech_19083	uc002ecx.2	6.57894	9.4981	-2.91917	6.87198	7.3409	-0.468923	Down
A_24_P927614	ARVP6125	4.02478	6.94187	-2.91709	5.16611	5.35541	-0.1893	Down
oebiotech_01071	ENST00000427748	1.57479	4.49172	-2.91693	3.37464	3.69105	-0.316404	Down
oebiotech_01812	ENST00000440959	3.1971	6.10637	-2.90927	4.59258	5.43292	-0.840334	Down
oebiotech_18906	uc001vek.1	3.42549	6.3325	-2.90701	3.36559	4.09989	-0.734299	Down
A_21_P0009394	XLOC_012288	2.30867	5.21536	-2.90668	3.38888	3.81543	-0.426555	Down
oebiotech_06832	ENST00000562983	1.13404	4.03559	-2.90156	3.40347	3.60745	-0.203982	Down
oebiotech_25344	TCONS_00028963	5.36326	8.26476	-2.9015	5.99418	6.49327	-0.49909	Down
oebiotech_18209	ENST00000540811	2.88646	5.78785	-2.90139	3.21132	3.4189	-0.207578	Down
oebiotech_10931	AF075063	4.12626	7.02545	-2.89919	5.30702	5.77131	-0.464286	Down
oebiotech_18717	uc001jdx.3	7.98261	10.8808	-2.89815	9.12028	9.55656	-0.436281	Down
oebiotech_01840	ENST00000441414	1.69401	4.59048	-2.89647	3.27562	3.64667	-0.371051	Down
oebiotech_12738	AK125468	3.00453	5.89697	-2.89244	4.43293	5.09927	-0.66634	Down
oebiotech_25861	TCONS_l2_00004572	12.9637	15.8496	-2.8859	13.9168	14.3736	-0.456737	Down
oebiotech_11570	U54734	1.53099	4.41563	-2.88464	3.00453	3.18952	-0.184991	Down
oebiotech_10453	OTTHUMT00000087261	6.52263	9.40002	-2.87739	5.93323	6.79715	-0.86392	Down
A_33_P3376454	LOC100133299	5.52587	8.40308	-2.87721	6.44745	7.1316	-0.684149	Down
oebiotech_26585	TCONS_l2_00014300	2.80726	5.68353	-2.87627	4.20251	5.17823	-0.975717	Down
oebiotech_09030	OTTHUMT00000280614	4.42783	7.30147	-2.87364	4.9145	5.36482	-0.450316	Down
oebiotech_28410	uc.460+	4.02587	6.89822	-2.87235	3.61311	4.86646	-1.25335	Down
oebiotech_14496	BX538256	3.08785	5.95904	-2.87119	5.02438	5.26399	-0.239608	Down
A_21_P0006363	XLOC_007505	3.76392	6.63294	-2.86902	5.00356	5.32637	-0.322809	Down
oebiotech_17614	ENST00000504891	2.66165	5.5304	-2.86875	3.80917	4.85539	-1.04622	Down
A_21_P0011811	ANKRD36BP2	4.90887	7.77572	-2.86684	5.76256	5.89888	-0.136318	Down
oebiotech_07429	ENST00000566734	4.10236	6.96918	-2.86682	5.63434	5.83768	-0.203342	Down
oebiotech_10226	OTTHUMT00000046510	1.70162	4.56532	-2.8637	3.06273	4.21241	-1.14969	Down
A_21_P0011034	XLOC_l2_002884	4.59302	7.45469	-2.86167	5.86968	6.14712	-0.277438	Down
oebiotech_18812	uc001pxz.1	8.35385	11.2151	-2.86129	8.59762	9.07902	-0.481404	Down
A_21_P0000682	LOC100527964	3.47807	6.33898	-2.86091	4.77867	5.24764	-0.468972	Down
oebiotech_13522	AK057927	3.07892	5.93303	-2.85411	4.03196	4.19407	-0.162107	Down
oebiotech_10914	AF056442	4.08774	6.93489	-2.84715	5.72806	5.88975	-0.161694	Down
oebiotech_20415	uc010uka.1	3.30306	6.14843	-2.84537	4.30828	4.8179	-0.509621	Down
oebiotech_17785	ENST00000513902	9.05842	11.8982	-2.83974	9.09063	9.80337	-0.712744	Down
oebiotech_16201	Z70703	7.62092	10.4597	-2.83877	8.55629	8.80946	-0.253164	Down
oebiotech_01519	ENST00000435524	1.0923	3.92723	-2.83493	3.1049	3.58058	-0.475681	Down
oebiotech_28411	uc.461+	6.2292	9.06249	-2.83329	6.23565	6.69024	-0.45459	Down
oebiotech_13610	BC044944	3.05286	5.88106	-2.82819	4.73607	5.12025	-0.384177	Down
A_21_P0011300	XLOC_l2_004595	1.90702	4.73502	-2.828	3.28427	3.58719	-0.302916	Down
A_33_P3321801	LOC100272216	7.43018	10.258	-2.82779	8.21283	8.35248	-0.139646	Down
oebiotech_19069	uc002diy.3	6.35527	9.18251	-2.82724	7.25638	7.93954	-0.683158	Down
oebiotech_10302	OTTHUMT00000092379	1.8839	4.70526	-2.82137	3.70641	4.38091	-0.67451	Down
oebiotech_00039	ENST00000344312	3.57194	6.39257	-2.82063	3.97685	4.44038	-0.463525	Down
A_24_P367602	DUSP5P	2.11928	4.93593	-2.81665	3.80141	4.02614	-0.22473	Down
A_21_P0010871	BMS1P1	7.39989	10.216	-2.81611	8.51589	8.93563	-0.419739	Down
oebiotech_21045	NR_024245	3.15673	5.9678	-2.81107	4.73753	4.90887	-0.171345	Down
A_21_P0006076	XLOC_007700	2.38965	5.19954	-2.80989	3.55544	4.18153	-0.626091	Down
A_21_P0005130	XLOC_005458	4.24134	7.05018	-2.80884	4.63118	5.19158	-0.560407	Down
oebiotech_19778	uc003tdl.1	3.45776	6.2651	-2.80733	5.07241	5.36163	-0.289213	Down
oebiotech_27307	TCONS_l2_00023777	8.00284	10.8083	-2.80548	8.13712	8.69876	-0.561646	Down
oebiotech_20217	uc010fhf.2	8.40003	11.2026	-2.80254	7.99111	8.15502	-0.163916	Down
oebiotech_24981	TCONS_00024246	2.14739	4.94856	-2.80117	3.66713	4.20926	-0.542134	Down
oebiotech_25785	TCONS_l2_00003537	7.85017	10.6488	-2.79866	8.92811	9.32457	-0.396456	Down
A_21_P0007977	XLOC_010543	2.91752	5.71534	-2.79782	3.88952	4.32681	-0.437285	Down
oebiotech_15950	AF129928	5.31562	8.11252	-2.7969	5.67462	6.55871	-0.884093	Down
A_21_P0011625	LOC100499466	3.25245	6.04827	-2.79582	5.02546	5.27115	-0.245688	Down
oebiotech_13484	AK123146	3.32803	6.1179	-2.78987	5.18536	5.71576	-0.5304	Down
oebiotech_13648	AF075101	1.50346	4.29089	-2.78743	2.8985	3.3191	-0.420592	Down
A_21_P0014694	LOC100509487	6.64667	9.4323	-2.78563	7.40481	8.00262	-0.59781	Down
oebiotech_25860	TCONS_l2_00004569	12.661	15.446	-2.78503	13.696	14.0635	-0.367503	Down
A_19_P00316000	FLJ43663	2.63172	5.41644	-2.78472	3.44843	3.92803	-0.479603	Down
A_21_P0005131	LOC100507136	3.8181	6.60261	-2.7845	4.66325	5.02088	-0.357636	Down
oebiotech_13587	AK124350	2.03618	4.81915	-2.78297	3.65645	3.92389	-0.267438	Down
A_32_P142128	BMS1P1	6.88062	9.66319	-2.78257	7.81159	8.38972	-0.578133	Down
oebiotech_01382	ENST00000433182	4.21561	6.99707	-2.78147	5.20363	6.2619	-1.05827	Down
oebiotech_26267	TCONS_l2_00010080	9.06149	11.8373	-2.77584	9.80779	10.3318	-0.524058	Down
A_21_P0006998	XLOC_008828	9.64473	12.4183	-2.77355	10.4663	10.7483	-0.281969	Down
A_24_P693321	LOC100190986	6.17972	8.94836	-2.76864	6.98117	7.66633	-0.685162	Down
oebiotech_20301	uc010lfq.2	5.43249	8.19954	-2.76705	5.58672	6.30555	-0.718828	Down
oebiotech_19077	uc002dth.2	4.63543	7.39885	-2.76342	5.86862	6.15958	-0.290965	Down
oebiotech_16651	ENST00000419746	5.27993	8.04306	-2.76312	5.61608	5.92108	-0.304997	Down
A_21_P0011608	XLOC_l2_006173	4.40527	7.16687	-2.76161	5.35048	5.81253	-0.462049	Down
A_21_P0012548	XLOC_l2_010330	3.17029	5.92815	-2.75786	4.00298	4.57779	-0.574809	Down
oebiotech_14647	AF056422	3.24085	5.99702	-2.75617	4.47083	4.8207	-0.349878	Down
A_21_P0001289	FAM183A	4.93928	7.69523	-2.75595	6.34421	6.63763	-0.293413	Down
oebiotech_28417	uc.467+	3.76886	6.52424	-2.75538	4.76476	5.71848	-0.953723	Down
oebiotech_07611	ENST00000567916	2.45802	5.21072	-2.75269	3.95058	4.3266	-0.376019	Down
oebiotech_28298	uc.36+	3.46109	6.21157	-2.75049	5.48427	5.68533	-0.201064	Down
oebiotech_12866	AF075070	1.26178	4.01054	-2.74876	3.19416	3.5731	-0.37894	Down
oebiotech_26266	TCONS_l2_00010079	9.14527	11.8919	-2.74667	9.88099	10.4007	-0.519673	Down
oebiotech_20273	uc010ixn.2	5.92534	8.66918	-2.74384	6.48414	6.93168	-0.447545	Down
oebiotech_19070	uc002diz.1	3.11733	5.86069	-2.74337	3.18701	3.97343	-0.786427	Down
oebiotech_00716	ENST00000421157	2.77753	5.50885	-2.73132	3.63387	4.11125	-0.47738	Down
A_21_P0007374	XLOC_009507	1.58309	4.31285	-2.72975	3.74656	4.15763	-0.411067	Down
oebiotech_20769	NR_002473	6.21635	8.94427	-2.72791	6.89374	7.30943	-0.415686	Down
oebiotech_17904	ENST00000521951	4.52119	7.24587	-2.72468	4.87198	5.33285	-0.460865	Down
oebiotech_14913	AK098553	2.74281	5.46568	-2.72287	3.33882	4.15813	-0.819302	Down
oebiotech_16809	ENST00000428818	3.98446	6.70558	-2.72112	4.69463	5.34241	-0.647782	Down
A_21_P0003208	XLOC_003405	6.74437	9.46292	-2.71855	7.36466	7.78361	-0.418945	Down
A_21_P0012980	XLOC_l2_011987	3.86285	6.58074	-2.71789	4.4409	4.68437	-0.243475	Down
oebiotech_09252	OTTHUMT00000157918	1.64845	4.36606	-2.71762	2.99338	3.43506	-0.441673	Down
oebiotech_22132	NR_037661	7.20268	9.91982	-2.71714	7.54604	8.22329	-0.677253	Down
oebiotech_21336	NR_027154	8.95935	11.6764	-2.7171	9.73902	10.2051	-0.466073	Down
A_21_P0011478	LOC728034	5.85275	8.56618	-2.71343	6.31813	6.65267	-0.334537	Down
A_21_P0010980	MALAT1	11.5867	14.2982	-2.71151	12.6865	13.1418	-0.455259	Down
A_21_P0007126	XLOC_009181	3.2654	5.97564	-2.71024	3.70101	4.71691	-1.0159	Down
oebiotech_24478	TCONS_00017711	2.05253	4.76	-2.70746	3.83455	4.38591	-0.551352	Down
A_21_P0005952	XLOC_006925	2.93733	5.64129	-2.70396	3.97507	4.38191	-0.406839	Down
oebiotech_13614	AF085985	2.91538	5.61903	-2.70365	4.5427	5.10895	-0.566257	Down
oebiotech_05171	ENST00000541575	2.3952	5.09407	-2.69887	2.95917	3.39122	-0.432047	Down
A_21_P0008507	XLOC_010779	3.92741	6.62567	-2.69826	3.17767	3.62565	-0.447979	Down
oebiotech_25051	TCONS_00025133	2.60653	5.30259	-2.69606	4.03728	4.23966	-0.202377	Down
oebiotech_06103	ENST00000558105	1.36944	4.06149	-2.69205	3.0102	3.22082	-0.210619	Down
A_21_P0004937	XLOC_005458	2.98841	5.67845	-2.69004	3.27591	3.5921	-0.31619	Down
oebiotech_22047	NR_037169_2	3.56124	6.25011	-2.68887	4.54402	4.9464	-0.402381	Down
A_33_P3263503	ENST00000552653	4.37296	7.0577	-2.68474	5.51769	5.89781	-0.380124	Down
oebiotech_07972	ENST00000570295	3.0881	5.77133	-2.68323	4.9938	5.18246	-0.188654	Down
oebiotech_20770	NR_002555	12.4058	15.0844	-2.67869	13.588	14.0814	-0.49335	Down
A_21_P0001011	XLOC_000379	5.88885	8.56672	-2.67787	6.3187	6.79063	-0.471934	Down
oebiotech_21052	NR_024277	2.5532	5.22829	-2.6751	3.84387	4.2419	-0.398034	Down
oebiotech_28426	uc.475+	8.06531	10.7373	-2.67204	8.53729	8.67662	-0.139336	Down
oebiotech_14251	BC040310	3.28236	5.95353	-2.67117	4.10542	4.67124	-0.565813	Down
oebiotech_28414	uc.464+	6.49785	9.1682	-2.67035	5.53589	6.20633	-0.670445	Down
oebiotech_04323	ENST00000522618	7.32088	9.99121	-2.67033	7.66128	8.14719	-0.485911	Down
oebiotech_16174	AL833330	7.28691	9.95537	-2.66846	8.27313	8.62558	-0.352458	Down
A_21_P0002860	XLOC_003166	3.45565	6.12338	-2.66773	4.46241	5.33853	-0.876123	Down
oebiotech_17365	ENST00000487240	3.52762	6.19439	-2.66677	2.59659	3.85348	-1.25689	Down
oebiotech_20383	uc010rog.1	9.56247	12.2284	-2.66592	8.70347	9.38555	-0.682085	Down
oebiotech_19842	uc003vmj.1	3.45962	6.12544	-2.66582	4.05013	4.75609	-0.705961	Down
A_21_P0011462	XLOC_l2_005438	4.21823	6.88334	-2.6651	4.16994	4.85305	-0.683116	Down
A_33_P3263538	NEAT1	9.05152	11.7153	-2.66374	9.20408	9.65996	-0.455877	Down
A_21_P0012995	XLOC_l2_012083	6.0318	8.68966	-2.65786	5.95017	7.14361	-1.19344	Down
oebiotech_10200	OTTHUMT00000046743	2.44897	5.10386	-2.6549	3.49556	3.65039	-0.154829	Down
oebiotech_13592	AL110130	3.26505	5.91883	-2.65378	3.59844	4.54848	-0.950043	Down
oebiotech_20448	uc010wko.1	8.23501	10.8872	-2.65217	9.17985	9.43614	-0.256284	Down
A_19_P00315649	LOC100507165	8.37496	11.0269	-2.65194	8.51199	8.99616	-0.484172	Down
A_19_P00318775	LOC348120	3.57646	6.22823	-2.65177	4.58805	5.30554	-0.717486	Down
A_32_P139738	HERC2P4	7.26613	9.90431	-2.63818	7.19836	7.67989	-0.481529	Down
A_21_P0014811	LOC100652927	3.08511	5.7214	-2.63629	3.96681	4.5679	-0.601085	Down
oebiotech_18175	ENST00000539328	1.88223	4.5171	-2.63487	3.10944	3.81633	-0.706895	Down
oebiotech_15248	BC038209	2.97146	5.60057	-2.62911	4.19103	4.53697	-0.345944	Down
oebiotech_13553	CR592946	1.34957	3.97691	-2.62734	3.22062	4.07389	-0.853276	Down
A_21_P0010949	XLOC_l2_002033	5.36431	7.98846	-2.62414	6.41761	6.67688	-0.259272	Down
oebiotech_01481	ENST00000434786	3.09432	5.71817	-2.62385	4.21105	4.41969	-0.208631	Down
A_21_P0011461	XLOC_l2_005438	9.39636	12.0179	-2.62151	10.3055	10.6164	-0.310953	Down
oebiotech_19004	uc001zei.1	5.06448	7.68536	-2.62087	5.74098	6.25247	-0.511488	Down
A_21_P0011477	XLOC_l2_005461	5.98828	8.6085	-2.62022	6.65784	6.85656	-0.198716	Down
oebiotech_20481	uc010zoo.1	1.94266	4.56259	-2.61993	3.36691	3.90114	-0.534232	Down
A_19_P00322321	XLOC_l2_013314	1.34684	3.96654	-2.61971	3.07246	3.80892	-0.736466	Down
oebiotech_28415	uc.465+	5.43555	8.05141	-2.61586	5.16106	5.77349	-0.61243	Down
oebiotech_16680	ENST00000420908	3.86525	6.48098	-2.61574	4.7248	5.07724	-0.352442	Down
A_19_P00316565	TSIX	10.2675	12.8818	-2.61436	11.6142	11.7926	-0.178388	Down
A_21_P0012328	LOC100507474	9.56352	12.1769	-2.61342	9.79894	9.95861	-0.159662	Down
oebiotech_04728	ENST00000528792	3.52024	6.13239	-2.61215	3.71369	4.64946	-0.935772	Down
A_21_P0014236	LOC100507319	2.60157	5.20992	-2.60835	3.88061	4.31499	-0.434385	Down
oebiotech_26980	TCONS_l2_00019529	2.84086	5.44642	-2.60556	3.76071	4.13877	-0.378059	Down
oebiotech_20336	uc010nco.2	3.70101	6.30466	-2.60366	4.52091	5.11246	-0.591552	Down
A_33_P3245449	LOC389834	6.21456	8.81731	-2.60274	7.3657	7.63663	-0.270922	Down
oebiotech_17501	ENST00000500767	1.7835	4.38607	-2.60257	2.7559	3.10709	-0.351194	Down
A_21_P0007937	XLOC_010378	3.64622	6.24712	-2.6009	3.97666	4.31399	-0.337333	Down
A_21_P0008283	XLOC_011104	1.09688	3.6973	-2.60042	2.71661	3.19251	-0.4759	Down
A_21_P0008829	XLOC_011286	7.71601	10.3154	-2.59937	8.21126	8.6769	-0.465636	Down
A_24_P873659	MALAT1	10.6916	13.2909	-2.59932	11.51	12.0806	-0.570554	Down
oebiotech_09250	OTTHUMT00000157936	3.99076	6.58307	-2.59232	4.51479	5.19917	-0.684386	Down
oebiotech_19173	uc002jgq.2	3.81546	6.40729	-2.59184	5.15611	5.60601	-0.449901	Down
A_21_P0000934	XLOC_000967	2.26409	4.85567	-2.59157	2.85003	3.7409	-0.890865	Down
oebiotech_27864	TCONS_l2_00029931	2.61254	5.20316	-2.59061	3.76875	4.21704	-0.448289	Down
A_21_P0003017	XLOC_002779	1.09628	3.68595	-2.58966	3.31304	3.48675	-0.173708	Down
oebiotech_15525	BC017718	4.62436	7.21164	-2.58728	5.21868	5.98411	-0.765432	Down
A_21_P0005564	XLOC_006124	4.26642	6.85059	-2.58417	4.94334	5.58376	-0.64042	Down
oebiotech_26002	TCONS_l2_00007047	4.55975	7.1429	-2.58315	5.60547	5.81474	-0.209273	Down
oebiotech_01617	ENST00000437451	7.0013	9.58357	-2.58227	7.7134	8.12731	-0.413904	Down
A_21_P0010340	XLOC_014139	3.44453	6.02595	-2.58142	4.35723	4.64498	-0.287755	Down
oebiotech_00325	ENST00000414377	1.88317	4.46431	-2.58114	2.6235	3.0469	-0.423395	Down
oebiotech_25858	TCONS_l2_00004566	12.2347	14.8137	-2.57897	12.747	12.9109	-0.163906	Down
A_23_P397543	LINC00174	5.84755	8.42554	-2.57799	6.55671	7.10373	-0.54702	Down
oebiotech_01193	ENST00000429848	3.41638	5.99261	-2.57624	4.55807	5.20935	-0.651282	Down
oebiotech_08400	OTTHUMT00000057259	2.23011	4.80431	-2.5742	3.27357	3.7692	-0.495629	Down
oebiotech_09658	OTTHUMT00000323916	4.68451	7.25331	-2.5688	5.60318	5.79394	-0.190761	Down
A_21_P0013857	LOC100272228	5.20189	7.76955	-2.56766	5.1341	5.38875	-0.25465	Down
oebiotech_26794	TCONS_l2_00017143	5.16512	7.72996	-2.56484	6.06843	6.37862	-0.310184	Down
oebiotech_20440	uc010wjo.1	8.60058	11.1653	-2.56471	9.42118	9.68045	-0.259266	Down
A_21_P0005731	XLOC_006862	3.72292	6.28706	-2.56415	4.57355	4.83884	-0.265295	Down
oebiotech_14855	L43347	2.54686	5.10862	-2.56175	3.31211	3.77161	-0.459492	Down
A_21_P0003091	XLOC_002996	6.82722	9.38766	-2.56044	7.26974	7.8925	-0.62276	Down
oebiotech_13812	AK090760	2.90128	5.45846	-2.55718	4.55609	4.75007	-0.193974	Down
oebiotech_19983	uc004axt.1	2.52411	5.08125	-2.55713	3.47698	3.78332	-0.306342	Down
oebiotech_19080	uc002dxp.1	8.53996	11.0952	-2.55527	9.26016	9.69535	-0.43519	Down
oebiotech_26408	TCONS_l2_00011960	7.43635	9.99118	-2.55484	8.53735	8.92266	-0.38531	Down
oebiotech_05448	ENST00000549373	3.58594	6.14066	-2.55473	3.776	4.19895	-0.422947	Down
oebiotech_26197	TCONS_l2_00009246	4.50608	7.06018	-2.5541	5.08899	5.66901	-0.58002	Down
A_21_P0010943	XLOC_l2_001952	8.94077	11.4918	-2.55103	9.88072	10.1643	-0.28353	Down
oebiotech_15602	AK096349	3.26166	5.812	-2.55034	4.22676	4.68339	-0.456631	Down
oebiotech_17559	ENST00000502160	2.74139	5.28899	-2.54759	3.35163	4.26894	-0.917312	Down
A_21_P0007222	XLOC_009181	3.51315	6.05981	-2.54665	4.24432	4.98304	-0.738724	Down
oebiotech_06469	ENST00000560740	1.08458	3.62823	-2.54365	2.5763	3.2107	-0.634401	Down
A_21_P0005087	XLOC_005921	2.37464	4.91821	-2.54358	3.22338	3.80892	-0.585538	Down
A_19_P00326132	TSIX	10.3238	12.8655	-2.54167	11.6151	11.7909	-0.175751	Down
A_21_P0013637	XLOC_l2_015178	4.58872	7.13018	-2.54146	5.53128	5.67874	-0.147461	Down
A_19_P00321030	P39188	4.08134	6.61519	-2.53385	4.4294	5.13179	-0.702391	Down
oebiotech_19151	uc002hpx.2	6.88513	9.41141	-2.52628	7.17011	7.51069	-0.340579	Down
oebiotech_24291	TCONS_00015553	2.15236	4.67783	-2.52546	3.35382	3.82587	-0.472047	Down
A_19_P00318409	NEAT1	10.4765	13.0004	-2.52388	10.4988	10.7221	-0.22325	Down
A_19_P00801585	Q982T4	5.59047	8.11245	-2.52198	6.88376	7.04566	-0.161899	Down
oebiotech_16938	ENST00000436680	5.46333	7.98371	-2.52039	5.93618	6.11355	-0.177369	Down
oebiotech_02596	ENST00000455929	2.79164	5.31054	-2.5189	3.27609	3.71448	-0.438388	Down
A_24_P93736	FLJ40292	5.96352	8.48211	-2.51859	6.61375	7.25746	-0.643714	Down
A_21_P0008870	LOC729513	8.62385	11.1391	-2.51526	9.40089	9.77841	-0.377524	Down
oebiotech_09082	OTTHUMT00000320625	2.5658	5.0807	-2.51489	4.11262	4.56776	-0.455135	Down
oebiotech_14489	AF086181	4.56037	7.0749	-2.51452	5.46452	6.68065	-1.21613	Down
A_19_P00801324	P39195	6.04845	8.56155	-2.5131	5.95555	6.1564	-0.200853	Down
oebiotech_25944	TCONS_l2_00006112	5.53743	8.04984	-2.51241	4.83274	5.31191	-0.479163	Down
A_19_P00321489	FLJ30838	2.1562	4.66752	-2.51132	3.2648	3.56745	-0.302649	Down
oebiotech_27122	TCONS_l2_00021266	6.32671	8.83387	-2.50716	6.903	7.32871	-0.425714	Down
oebiotech_15649	CR608805	4.81231	7.31834	-2.50604	4.77263	4.97099	-0.198361	Down
oebiotech_15379	AF339786	3.89677	6.40085	-2.50408	4.75107	5.44682	-0.695751	Down
oebiotech_22572	NR_045557	5.31791	7.81939	-2.50148	5.906	6.18508	-0.279081	Down
oebiotech_01187	ENST00000429706	3.21081	5.71141	-2.5006	4.27522	4.66219	-0.386969	Down
oebiotech_13723	AK129757	3.38604	5.8854	-2.49935	4.27834	4.78496	-0.50662	Down
oebiotech_22206	LOC553103	1.14313	3.63955	-2.49642	1.4376	3.13437	-1.69677	Down
oebiotech_16243	AX750576	6.10637	8.60222	-2.49585	6.68229	7.01459	-0.332303	Down
oebiotech_14563	AK057697	1.89252	4.38397	-2.49145	3.41265	3.92867	-0.51601	Down
A_21_P0010878	BMS1P5	6.24444	8.73363	-2.48919	6.90274	7.21646	-0.31372	Down
A_33_P3649472	LOC283856	4.26816	6.7564	-2.48824	4.88169	5.32105	-0.439354	Down
oebiotech_01683	ENST00000438689	5.92999	8.41819	-2.4882	6.3797	6.76502	-0.385324	Down
A_21_P0001704	XLOC_000390	6.45828	8.94615	-2.48788	6.78341	7.11821	-0.334805	Down
oebiotech_01944	ENST00000443299	4.27862	6.76474	-2.48612	4.91184	5.69509	-0.783252	Down
oebiotech_16252	AK055123	4.30566	6.78095	-2.4753	5.45879	5.90653	-0.447741	Down
oebiotech_15901	AL110111	1.85207	4.32507	-2.47301	2.48308	2.92356	-0.440483	Down
oebiotech_13367	M91159	1.22385	3.69678	-2.47292	3.95892	4.29488	-0.335959	Down
oebiotech_14323	AF086063	3.28182	5.75419	-2.47237	3.94128	4.14443	-0.203151	Down
A_21_P0014584	LOC100507153	6.85511	9.32392	-2.46881	7.1506	7.84055	-0.689949	Down
A_21_P0010594	XLOC_l2_000727	2.8156	5.28347	-2.46787	3.86211	4.03477	-0.17266	Down
oebiotech_23077	TCONS_00000438	7.56498	10.0321	-2.4671	7.36365	7.97079	-0.607134	Down
oebiotech_19944	uc004abd.1	7.35665	9.82352	-2.46686	8.34456	8.62167	-0.277109	Down
A_21_P0011697	XLOC_l2_006718	5.12863	7.59532	-2.46669	5.33468	5.54681	-0.212123	Down
oebiotech_02151	ENST00000446992	6.57905	9.04427	-2.46523	6.74592	7.2913	-0.545385	Down
oebiotech_12544	BC121820	6.74497	9.20408	-2.45911	7.29567	7.73206	-0.436395	Down
A_21_P0006020	XLOC_007413	5.81902	8.27721	-2.45819	5.97686	6.34986	-0.373004	Down
A_21_P0013224	XLOC_l2_013458	3.85662	6.31441	-2.4578	3.97242	4.12209	-0.149668	Down
A_19_P00320438	TSIX	10.5023	12.953	-2.45075	11.769	11.9487	-0.179789	Down
A_21_P0010978	NEAT1	8.47933	10.9293	-2.45001	7.54984	7.97141	-0.421573	Down
oebiotech_11096	AF339795	2.86411	5.31299	-2.44887	3.54359	4.69396	-1.15037	Down
oebiotech_28316	uc.376+	4.5476	6.99635	-2.44875	5.44063	5.64486	-0.204228	Down
oebiotech_13725	AK090903	4.54003	6.98431	-2.44429	5.55816	6.04013	-0.481967	Down
oebiotech_20198	uc010cfp.1	8.28258	10.7267	-2.4441	9.10739	9.44395	-0.336561	Down
A_21_P0004683	XLOC_005459	3.6747	6.1177	-2.443	3.85289	4.13777	-0.284888	Down
oebiotech_04079	ENST00000519793	7.75124	10.1913	-2.44007	7.79839	8.11446	-0.31607	Down
oebiotech_20441	uc010wjp.1	7.30123	9.73985	-2.43862	8.33316	8.62004	-0.286878	Down
oebiotech_08378	OTTHUMT00000058396	4.26187	6.69978	-2.43791	5.07859	5.86934	-0.79075	Down
oebiotech_16640	ENST00000419027	7.54229	9.97851	-2.43622	8.08524	8.44922	-0.363978	Down
oebiotech_22453	NR_040113	2.94193	5.37666	-2.43474	3.93853	4.10996	-0.171428	Down
oebiotech_07659	ENST00000568179	2.46168	4.89518	-2.4335	3.47627	4.13048	-0.654208	Down
oebiotech_24649	TCONS_00020143	6.81588	9.24924	-2.43336	6.933	7.09267	-0.159672	Down
A_21_P0006424	XLOC_007996	3.05372	5.48467	-2.43095	3.76532	4.4753	-0.709988	Down
oebiotech_16404	NR_028272	10.6464	13.073	-2.4266	9.97527	10.3706	-0.39531	Down
oebiotech_15688	BC036606	4.50509	6.92987	-2.42478	4.57858	5.13253	-0.553949	Down
oebiotech_10105	OTTHUMT00000049017	2.71466	5.13908	-2.42442	3.64528	4.01983	-0.374548	Down
oebiotech_27271	TCONS_l2_00023410	6.65824	9.08153	-2.42329	7.21551	7.60404	-0.388527	Down
oebiotech_00484	ENST00000417120	4.09358	6.5145	-2.42091	4.44117	5.2198	-0.778625	Down
oebiotech_02212	ENST00000448227	6.44835	8.86878	-2.42043	6.94602	7.29889	-0.352875	Down
A_21_P0014495	LOC100505775	7.46771	9.88755	-2.41984	7.79224	8.26079	-0.46855	Down
A_21_P0010178	XLOC_014011	4.78714	7.20595	-2.41881	4.79571	5.10913	-0.313414	Down
oebiotech_23177	TCONS_00001586	4.29605	6.70933	-2.41328	4.68437	5.02376	-0.339387	Down
oebiotech_00641	ENST00000419899	2.36848	4.78164	-2.41317	3.3245	3.88215	-0.55765	Down
oebiotech_27699	TCONS_l2_00028739	3.92011	6.33292	-2.41281	4.68353	4.96832	-0.284795	Down
oebiotech_19528	uc003fgn.1	3.75663	6.16716	-2.41053	4.19766	4.89192	-0.694261	Down
A_19_P00321332	NEAT1	10.0324	12.4414	-2.40906	9.17247	9.59958	-0.427111	Down
oebiotech_14820	AK128461	3.0784	5.48454	-2.40614	3.28162	4.37564	-1.09402	Down
oebiotech_17054	ENST00000444051	4.70378	7.10764	-2.40386	5.8108	6.16236	-0.351562	Down
oebiotech_25615	TCONS_l2_00001893	7.4076	9.81077	-2.40317	7.69359	8.2579	-0.564305	Down
oebiotech_10361	OTTHUMT00000088900	6.81744	9.2202	-2.40275	7.04184	7.70524	-0.663398	Down
A_21_P0013772	XLOC_l2_015561	6.65919	9.05632	-2.39713	6.46212	6.83006	-0.367937	Down
oebiotech_18934	uc001vso.2	2.53491	4.92896	-2.39405	3.43752	3.64959	-0.212066	Down
oebiotech_07378	ENST00000566343	7.99093	10.3846	-2.39367	8.48974	8.68205	-0.192312	Down
oebiotech_08975	OTTHUMT00000040181	5.09098	7.48418	-2.39319	6.3984	6.62314	-0.224736	Down
oebiotech_02735	ENST00000458389	2.40284	4.79354	-2.3907	3.13546	4.01542	-0.879967	Down
oebiotech_19380	uc002yio.1	5.36895	7.75551	-2.38655	5.95504	6.10369	-0.148646	Down
A_21_P0011853	LOC100507460	6.99447	9.37922	-2.38475	7.32694	7.53107	-0.204133	Down
oebiotech_25951	TCONS_l2_00006121	6.12247	8.50703	-2.38456	6.0419	7.14343	-1.10154	Down
oebiotech_16002	BC047723	4.56888	6.953	-2.38412	4.817	5.70893	-0.891921	Down
A_21_P0012500	XLOC_l2_009883	5.66577	8.04824	-2.38246	5.94326	6.36927	-0.42601	Down
A_19_P00321333	NEAT1	9.96745	12.3471	-2.37965	9.7899	10.2616	-0.471738	Down
oebiotech_01389	ENST00000433296	3.64449	6.02398	-2.3795	4.67363	5.2338	-0.560166	Down
oebiotech_24281	TCONS_00015354	5.28599	7.66238	-2.37639	5.57094	6.26104	-0.690096	Down
oebiotech_15414	AK126395	3.79006	6.16624	-2.37618	4.18245	4.62864	-0.44619	Down
oebiotech_00909	ENST00000424474	8.73533	11.1088	-2.37342	9.47629	9.77865	-0.302359	Down
oebiotech_05973	ENST00000556874	5.7946	8.16778	-2.37318	6.39292	6.75493	-0.362003	Down
oebiotech_13079	AK022210	1.98961	4.36261	-2.373	3.37135	3.80898	-0.437631	Down
A_21_P0001084	XLOC_000659	4.53012	6.89659	-2.36647	4.77372	5.19708	-0.423367	Down
A_21_P0010774	XLOC_l2_001091	7.45983	9.82583	-2.36601	7.77808	8.21875	-0.440674	Down
oebiotech_16514	ENST00000399870	4.82674	7.19022	-2.36348	5.16364	5.45362	-0.289985	Down
A_21_P0014551	LOC100506157	3.43875	5.80197	-2.36322	2.72217	3.8647	-1.14253	Down
A_19_P00800555	Q982T4	7.25634	9.61862	-2.36228	8.3225	8.54234	-0.219842	Down
oebiotech_09363	OTTHUMT00000078271	3.00133	5.36187	-2.36054	3.73377	4.04417	-0.310398	Down
oebiotech_16516	ENST00000400153	1.72508	4.08354	-2.35846	3.10413	3.54209	-0.437954	Down
A_21_P0000911	FAM183A	3.61091	5.96824	-2.35734	4.65484	4.83322	-0.178386	Down
A_21_P0004146	XLOC_004894	1.9721	4.32852	-2.35642	3.61283	4.26348	-0.650654	Down
A_33_P3867584	LOC285758	4.25881	6.615	-2.35619	4.91698	5.14768	-0.230698	Down
A_21_P0013819	XLOC_l2_015760	4.77453	7.13042	-2.35589	5.54969	5.72663	-0.176946	Down
oebiotech_20082	uc004feb.2	5.74886	8.10106	-2.35221	5.85391	6.02658	-0.172667	Down
A_21_P0013583	XLOC_l2_014830	2.2321	4.58381	-2.35171	3.37898	3.75805	-0.37907	Down
oebiotech_13913	AF075021	3.23474	5.58626	-2.35152	3.98748	4.38788	-0.400403	Down
oebiotech_17260	ENST00000458422	5.39335	7.74416	-2.35081	5.53743	6.05274	-0.515309	Down
oebiotech_26420	TCONS_l2_00011975	8.42786	10.7746	-2.34674	8.99277	9.3619	-0.369138	Down
A_21_P0011297	HERC2P9	7.3335	9.68009	-2.34659	8.0118	8.25268	-0.240886	Down
oebiotech_13552	CR597957	1.11258	3.45805	-2.34547	2.80141	3.70419	-0.902779	Down
oebiotech_03805	ENST00000514884	1.75428	4.09952	-2.34524	3.51486	3.7087	-0.193846	Down
A_32_P384562	CROCCP3	3.73412	6.07842	-2.34431	4.63323	5.01152	-0.378294	Down
A_21_P0001010	XLOC_000377	8.08808	10.4298	-2.3417	8.66976	9.12157	-0.451808	Down
A_33_P3248213	CSNK1A1P1	2.59016	4.9283	-2.33813	3.58677	3.73746	-0.150683	Down
A_21_P0013235	XLOC_l2_013462	5.4643	7.80235	-2.33805	5.48821	6.16928	-0.681066	Down
oebiotech_25901	TCONS_l2_00005493	5.03221	7.36548	-2.33327	5.7946	6.16716	-0.372563	Down
oebiotech_26568	TCONS_l2_00013998	7.07814	9.41023	-2.33209	7.3152	7.48001	-0.164804	Down
oebiotech_12800	BC016373	6.70704	9.03787	-2.33082	7.02268	7.42535	-0.402664	Down
oebiotech_08625	OTTHUMT00000001034	3.90976	6.23978	-2.33002	4.24471	4.90414	-0.659432	Down
oebiotech_07848	ENST00000569543	2.04963	4.3787	-2.32907	3.36457	3.62904	-0.264463	Down
A_21_P0009386	XLOC_012162	7.23465	9.55919	-2.32454	7.35357	7.82987	-0.476303	Down
oebiotech_26269	TCONS_l2_00010089	8.64245	10.9624	-2.31997	9.42243	9.77651	-0.354075	Down
oebiotech_21565	NR_028594	2.44961	4.76762	-2.31802	4.11345	4.31482	-0.20137	Down
A_21_P0008324	XLOC_010807	1.89413	4.21155	-2.31742	3.09692	3.65538	-0.558459	Down
oebiotech_24171	TCONS_00013801	6.41772	8.73423	-2.31651	6.2396	6.75264	-0.513033	Down
A_21_P0010876	XLOC_l2_001971	7.38578	9.7001	-2.31432	7.78512	8.34067	-0.555554	Down
oebiotech_13819	BC008846	3.15929	5.47329	-2.314	3.75628	4.0196	-0.263319	Down
oebiotech_16331	BC037938	2.04806	4.35853	-2.31046	3.38808	3.67241	-0.284329	Down
A_21_P0014722	H2AFY	6.23827	8.54302	-2.30475	7.56305	7.98261	-0.419566	Down
oebiotech_06488	ENST00000560873	3.54584	5.84924	-2.30341	3.70584	4.27382	-0.567983	Down
oebiotech_21648	NR_033234	3.64187	5.93985	-2.29797	5.00137	5.27773	-0.276361	Down
oebiotech_20175	uc010ayz.1	5.87528	8.17262	-2.29734	6.64889	6.82447	-0.175585	Down
oebiotech_14655	U52834	4.87877	7.17607	-2.2973	5.64986	5.99563	-0.345767	Down
oebiotech_25193	TCONS_00027238	6.11338	8.4106	-2.29722	6.60409	6.97961	-0.375517	Down
oebiotech_19156	uc002idh.2	3.0871	5.3769	-2.2898	3.2307	3.75858	-0.527873	Down
oebiotech_26281	TCONS_l2_00010129	7.1197	9.40687	-2.28717	7.38761	7.64206	-0.254451	Down
oebiotech_20884	NR_003610	7.2885	9.57283	-2.28434	6.80155	7.28102	-0.479468	Down
oebiotech_16867	ENST00000432361	4.98281	7.26676	-2.28395	5.33731	5.54914	-0.211837	Down
oebiotech_04285	ENST00000522190	3.83365	6.11713	-2.28349	4.93426	5.1692	-0.234943	Down
A_21_P0008553	XLOC_011181	2.73484	5.01422	-2.27938	4.11957	4.65047	-0.5309	Down
oebiotech_23963	TCONS_00011289	9.07902	11.3548	-2.27575	9.20616	9.60532	-0.399166	Down
oebiotech_26476	TCONS_l2_00012964	5.55168	7.82595	-2.27428	5.85863	6.11713	-0.258501	Down
oebiotech_04666	ENST00000527543	5.05152	7.3241	-2.27257	5.45846	6.11121	-0.652752	Down
oebiotech_20035	uc004dgk.1	4.89518	7.16771	-2.27253	4.5707	5.15094	-0.58024	Down
A_21_P0012455	XLOC_l2_010330	5.64682	7.91682	-2.27001	6.47629	6.719	-0.242707	Down
oebiotech_17482	ENST00000500410	5.48685	7.75574	-2.26889	5.76874	6.28731	-0.518571	Down
oebiotech_27449	TCONS_l2_00025972	5.58836	7.85719	-2.26883	5.92818	6.23602	-0.307842	Down
oebiotech_16005	SRGAP2-AS1	1.30713	3.5748	-2.26768	2.17688	3.79598	-1.61911	Down
A_21_P0013649	XLOC_l2_015209	4.02194	6.28824	-2.26631	4.12799	4.6379	-0.509913	Down
A_21_P0013752	XLOC_l2_015441	3.39348	5.65894	-2.26546	3.74577	4.22066	-0.474887	Down
A_33_P3340613	FAM95B1	4.6715	6.92945	-2.25796	5.43879	5.68469	-0.245906	Down
oebiotech_03002	ENST00000494128	1.6644	3.91768	-2.25328	3.17173	3.65574	-0.484011	Down
A_33_P3543133	LOC283624	5.12704	7.37641	-2.24937	5.99377	6.22809	-0.234325	Down
oebiotech_16035	AK123664	5.24108	7.49037	-2.24929	6.44027	6.65549	-0.215211	Down
A_33_P3273125	FAM106CP	4.46087	6.708	-2.24713	5.54601	5.71534	-0.169334	Down
A_21_P0011276	LOC100653147	7.93388	10.1801	-2.24624	7.98579	8.17652	-0.190725	Down
A_19_P00803997	XLOC_014394	2.03504	4.27912	-2.24409	3.18767	3.34963	-0.161964	Down
oebiotech_19833	uc003vck.2	7.27865	9.51917	-2.24053	8.25827	8.74076	-0.482495	Down
A_24_P135255	SUGT1P3	3.90143	6.141	-2.23957	4.73942	4.92755	-0.18813	Down
oebiotech_17017	ENST00000441136	3.53408	5.77334	-2.23926	3.41193	4.20731	-0.795385	Down
oebiotech_03350	ENST00000506274	4.51172	6.74802	-2.2363	5.33715	5.78579	-0.448646	Down
oebiotech_13370	AK095901	3.24437	5.48006	-2.23569	4.13446	4.79635	-0.661882	Down
oebiotech_19821	uc003ufr.2	4.92082	7.15468	-2.23386	5.46941	5.83699	-0.367579	Down
A_21_P0001283	XLOC_000141	1.24438	3.47641	-2.23203	3.4314	3.94436	-0.512956	Down
oebiotech_18226	ENST00000541416	6.77205	9.00113	-2.22908	6.89397	7.19523	-0.301261	Down
oebiotech_15554	BC017428	3.28395	5.51273	-2.22878	3.62565	3.897	-0.271351	Down
oebiotech_03313	ENST00000505448	1.59715	3.82592	-2.22877	3.20838	3.39533	-0.186945	Down
oebiotech_20965	NR_023386	4.85966	7.08733	-2.22767	5.71141	6.03801	-0.326603	Down
A_33_P3263417	FLJ43663	3.11128	5.33804	-2.22677	3.49082	3.76365	-0.272832	Down
oebiotech_28329	uc.388+	2.54822	4.77417	-2.22594	3.4201	3.92581	-0.50571	Down
oebiotech_16926	ENST00000436326	8.18659	10.4102	-2.22365	8.68868	8.93658	-0.2479	Down
oebiotech_25627	TCONS_l2_00001941	4.34211	6.56421	-2.22209	4.77151	5.04957	-0.278058	Down
oebiotech_25855	TCONS_l2_00004559	9.93997	12.1617	-2.22175	8.49031	9.10908	-0.618771	Down
oebiotech_12263	Y16185	5.20644	7.4265	-2.22006	5.48835	5.8396	-0.351251	Down
A_32_P57728	PMS2P1	9.85694	12.0769	-2.21996	9.91706	10.4694	-0.552339	Down
oebiotech_12913	BC016780	5.75336	7.97235	-2.21899	7.00347	7.31543	-0.311954	Down
oebiotech_25444	TCONS_00030035	6.0415	8.2598	-2.21829	6.39215	6.81501	-0.422869	Down
A_33_P3279660	LOC644339	4.68437	6.89682	-2.21244	5.62685	5.79759	-0.170738	Down
oebiotech_00590	ENST00000419035	4.25945	6.46822	-2.20877	4.59814	5.29047	-0.692331	Down
oebiotech_01247	ENST00000430770	2.16344	4.36651	-2.20308	3.94384	4.21279	-0.268953	Down
oebiotech_09841	OTTHUMT00000072587	3.7854	5.98828	-2.20288	5.04435	5.60728	-0.562926	Down
oebiotech_27207	TCONS_l2_00022448	5.69928	7.89972	-2.20044	6.82339	7.00096	-0.177571	Down
oebiotech_03095	ENST00000500636	1.56944	3.76886	-2.19942	3.21209	3.42698	-0.214886	Down
oebiotech_00394	ENST00000415344	2.4358	4.63519	-2.19938	3.62414	4.40792	-0.783775	Down
A_19_P00325158	MALAT1	4.83705	7.03146	-2.19441	4.54438	4.88332	-0.338941	Down
oebiotech_19465	uc003bnr.1	6.27373	8.46761	-2.19388	6.7828	7.05896	-0.276154	Down
oebiotech_19194	uc002ktb.2	3.71369	5.906	-2.19231	4.15612	4.59566	-0.439544	Down
oebiotech_20885	NR_003613	9.89877	12.088	-2.18927	9.98873	10.5239	-0.535137	Down
A_33_P3308497	BMS1P4	6.75387	8.94103	-2.18716	6.88161	7.30066	-0.419049	Down
oebiotech_18903	uc001vee.1	4.67738	6.86406	-2.18668	4.50323	5.02038	-0.517155	Down
oebiotech_18900	uc001vdw.2	7.22074	9.40715	-2.18641	7.87274	8.04902	-0.176279	Down
A_33_P3306024	SIGLEC16	7.05561	9.24175	-2.18614	7.60838	7.78163	-0.173257	Down
oebiotech_15367	BC041933	4.13543	6.32155	-2.18612	5.01638	5.49549	-0.479115	Down
A_21_P0000392	SNORD98	4.89155	7.0751	-2.18354	4.22469	5.2168	-0.992112	Down
oebiotech_04584	ENST00000526061	3.26342	5.44467	-2.18125	3.75953	4.37931	-0.619788	Down
A_21_P0011450	XLOC_l2_005352	4.03916	6.22024	-2.18108	4.84155	5.42971	-0.588159	Down
A_19_P00805006	MALAT1	4.82939	7.00895	-2.17955	4.48869	4.84402	-0.355332	Down
oebiotech_10479	OTTHUMT00000034530	4.04757	6.22402	-2.17645	4.77663	5.05738	-0.280745	Down
oebiotech_05617	ENST00000553464	6.0345	8.21	-2.17549	6.67281	7.15551	-0.482696	Down
oebiotech_10717	OTTHUMT00000006890	5.60738	7.78188	-2.1745	5.54463	6.1756	-0.630966	Down
A_33_P3265444	MRS2P2	3.25966	5.43329	-2.17363	2.9339	3.52002	-0.586118	Down
oebiotech_19744	uc003qtb.2	3.34261	5.51477	-2.17215	4.52092	5.22966	-0.708742	Down
A_21_P0012869	XLOC_l2_011873	11.3028	13.4742	-2.17135	11.7467	12.0521	-0.305453	Down
oebiotech_27125	TCONS_l2_00021269	4.73623	6.90672	-2.17049	4.73064	5.28861	-0.557965	Down
oebiotech_15427	AF147436	4.56066	6.72963	-2.16897	6.17085	6.37312	-0.202273	Down
A_21_P0013798	XLOC_l2_015641	5.59373	7.76259	-2.16886	5.59856	5.94442	-0.345853	Down
oebiotech_09339	OTTHUMT00000078467	7.45968	9.62818	-2.1685	8.00511	8.45681	-0.451694	Down
A_19_P00809614	MALAT1	5.10112	7.26717	-2.16605	4.56387	4.97645	-0.41258	Down
oebiotech_12130	X71927	2.92953	5.09456	-2.16503	3.19559	4.15875	-0.963165	Down
oebiotech_06238	ENST00000558982	3.44917	5.61013	-2.16096	3.11733	3.52349	-0.406164	Down
oebiotech_08186	ENST00000574365	3.17749	5.33765	-2.16016	3.58643	4.08536	-0.498927	Down
oebiotech_08170	ENST00000574086	13.7134	15.8735	-2.1601	14.3399	14.6701	-0.330219	Down
oebiotech_10537	OTTHUMT00000027725	5.37468	7.5341	-2.15942	5.90109	6.45301	-0.551922	Down
oebiotech_22845	NR_047662	6.41387	8.57289	-2.15902	6.53252	7.20305	-0.670536	Down
A_33_P3317623	LOC284379	12.9109	15.0693	-2.15834	13.5214	13.9348	-0.41342	Down
oebiotech_06071	ENST00000557900	3.78262	5.93867	-2.15605	4.05841	4.2359	-0.177493	Down
oebiotech_20022	uc004cox.3	11.8699	14.0248	-2.15487	13.2672	13.7114	-0.444143	Down
oebiotech_26341	TCONS_l2_00010934	5.56182	7.71642	-2.1546	6.43513	6.73135	-0.296223	Down
A_21_P0012910	XLOC_l2_012081	8.31799	10.4706	-2.15259	8.27854	8.5184	-0.239867	Down
A_21_P0012524	LOC100507391	4.1018	6.2527	-2.15089	4.97434	5.58405	-0.609701	Down
A_21_P0001513	XLOC_000852	4.39834	6.54901	-2.15067	4.86043	5.21585	-0.355424	Down
A_21_P0013813	XLOC_l2_015716	4.42022	6.57012	-2.1499	3.91391	4.60654	-0.692637	Down
oebiotech_02608	ENST00000456104	5.62714	7.77645	-2.14931	6.4276	6.7206	-0.293002	Down
A_19_P00321886	FLJ43663	3.33852	5.48685	-2.14833	3.15208	3.87844	-0.726361	Down
oebiotech_25299	TCONS_00028760	2.30151	4.44901	-2.14751	3.32052	3.52213	-0.20161	Down
oebiotech_10471	OTTHUMT00000038921	4.69497	6.84183	-2.14687	5.8267	6.28162	-0.454912	Down
oebiotech_03208	ENST00000503441	4.28632	6.42882	-2.1425	5.05366	5.46586	-0.412201	Down
A_21_P0006570	XLOC_008050	11.2192	13.3605	-2.1413	11.2671	11.7658	-0.498694	Down
oebiotech_26166	TCONS_l2_00008944	2.85685	4.99668	-2.13983	3.56541	3.95647	-0.391052	Down
oebiotech_02205	ENST00000448172	6.74364	8.8823	-2.13866	6.77283	7.26093	-0.488104	Down
oebiotech_27033	TCONS_l2_00020035	3.82871	5.96595	-2.13724	4.4617	4.97998	-0.518275	Down
oebiotech_25685	TCONS_l2_00002388	5.3038	7.44097	-2.13717	5.67826	5.86244	-0.184183	Down
oebiotech_19812	uc003tvq.2	10.1292	12.2663	-2.13707	10.0833	10.6738	-0.590507	Down
A_32_P92281	LOC100132832	9.21301	11.3498	-2.13677	9.20011	9.66238	-0.462263	Down
oebiotech_22098	NR_037591	5.16646	7.30086	-2.13439	4.84285	5.55223	-0.70938	Down
A_21_P0004225	XLOC_004285	4.88035	7.01338	-2.13302	5.70273	6.11811	-0.415386	Down
oebiotech_17455	ENST00000499895	5.0251	7.15794	-2.13283	5.02325	5.7223	-0.699045	Down
oebiotech_18618	uc001edc.1	5.47473	7.60751	-2.13278	5.26801	6.01992	-0.751905	Down
oebiotech_08748	OTTHUMT00000043281	3.4894	5.62125	-2.13185	4.4635	4.82543	-0.361929	Down
oebiotech_14541	CR610181	3.71211	5.84082	-2.12871	3.81288	4.38577	-0.572897	Down
oebiotech_06485	ENST00000560865	3.11812	5.24445	-2.12633	5.15027	5.48186	-0.331589	Down
oebiotech_12844	CR610663	4.32753	6.45375	-2.12623	3.4336	4.87602	-1.44242	Down
oebiotech_14666	AK092568	3.2412	5.36564	-2.12444	4.16138	4.95189	-0.790512	Down
oebiotech_13399	AK092600	1.97179	4.0948	-2.12301	2.79463	3.30099	-0.506355	Down
oebiotech_06579	ENST00000561528	3.19031	5.31305	-2.12274	3.51686	4.3067	-0.789835	Down
oebiotech_19847	uc003vqp.2	2.93713	5.05942	-2.12229	3.02816	3.37003	-0.341866	Down
oebiotech_07550	ENST00000567517	3.96482	6.08698	-2.12215	4.43361	4.73929	-0.305682	Down
oebiotech_20296	uc010lcg.2	6.67228	8.79343	-2.12115	6.63193	6.8038	-0.171867	Down
oebiotech_19648	uc003kka.3	2.0481	4.16763	-2.11954	3.27184	4.17488	-0.90304	Down
oebiotech_20524	uc011bsh.1	4.31838	6.43457	-2.11619	4.87184	5.66844	-0.796592	Down
oebiotech_18955	uc001xqo.1	3.57273	5.68569	-2.11296	4.03944	4.24977	-0.21032	Down
oebiotech_27014	TCONS_l2_00019880	6.09147	8.19992	-2.10844	6.05274	6.46944	-0.416698	Down
oebiotech_19819	uc003uca.3	9.07883	11.1869	-2.10803	9.02494	9.66743	-0.642483	Down
A_21_P0011358	XLOC_l2_004854	6.44896	8.55356	-2.1046	6.68282	7.05704	-0.374221	Down
A_21_P0012506	XLOC_l2_009940	2.40945	4.51375	-2.1043	3.33442	3.75707	-0.422646	Down
A_33_P3291430	ST7-OT4	3.97469	6.07495	-2.10026	5.09424	5.26697	-0.172727	Down
A_33_P3420247	LOC340515	7.15969	9.25661	-2.09691	8.01698	8.22955	-0.212576	Down
oebiotech_05181	ENST00000541870	3.81779	5.91298	-2.09519	3.25404	4.35551	-1.10146	Down
A_21_P0009359	XLOC_012568	2.07979	4.17471	-2.09492	3.03685	3.40608	-0.369225	Down
oebiotech_27915	TCONS_l2_00030350	12.5443	14.6378	-2.09344	13.4084	13.8212	-0.412766	Down
oebiotech_02508	ENST00000454051	3.89323	5.98612	-2.09288	4.9972	5.17356	-0.176367	Down
A_33_P3270926	LOC389607	6.98205	9.074	-2.09195	6.81292	7.29894	-0.486017	Down
A_21_P0013233	INTS4L2	4.19669	6.28807	-2.09137	4.47354	5.13085	-0.657303	Down
oebiotech_01722	ENST00000439352	5.12143	7.21194	-2.09051	5.34192	5.86679	-0.524869	Down
A_33_P3518572	LOC100287314	12.6881	14.7786	-2.0905	13.3289	13.685	-0.356048	Down
oebiotech_00107	ENST00000388909	2.58842	4.6778	-2.08938	3.40422	3.97205	-0.567829	Down
oebiotech_24313	TCONS_00015675	3.60687	5.69625	-2.08938	3.97689	4.8821	-0.905206	Down
oebiotech_02649	ENST00000457043	3.49732	5.58509	-2.08777	4.59747	4.80155	-0.204079	Down
A_33_P3381117	LOC100128563	4.58258	6.66706	-2.08448	4.9479	5.25463	-0.306726	Down
oebiotech_21255	NR_026891	4.24258	6.31956	-2.07698	5.0577	5.5011	-0.443402	Down
oebiotech_20049	uc004ebr.1	6.83773	8.91229	-2.07456	7.10985	7.51187	-0.402022	Down
oebiotech_25839	TCONS_l2_00004183	8.89727	10.9714	-2.07415	9.38019	9.67772	-0.29753	Down
A_21_P0012391	XLOC_l2_009883	6.82311	8.89686	-2.07375	7.01178	7.50185	-0.490071	Down
A_21_P0010875	XLOC_l2_001967	8.87926	10.9529	-2.07368	9.4062	9.81109	-0.4049	Down
oebiotech_08483	OTTHUMT00000054768	2.74192	4.81268	-2.07075	3.02094	3.92002	-0.899073	Down
oebiotech_17969	ENST00000526617	2.58563	4.65386	-2.06824	3.66091	4.39363	-0.732719	Down
A_21_P0012081	XLOC_l2_008203	6.43626	8.5042	-2.06794	6.74573	7.24923	-0.503492	Down
A_21_P0012058	XLOC_l2_007928	6.7915	8.85906	-2.06756	6.74921	7.00858	-0.259378	Down
oebiotech_21697	NR_033399	5.94048	8.00734	-2.06686	4.94228	5.4558	-0.513519	Down
A_21_P0012080	XLOC_l2_008203	4.62208	6.68822	-2.06614	4.39938	5.35812	-0.958744	Down
oebiotech_18553	uc001abc.2	15.1694	17.2354	-2.06602	15.3576	15.5737	-0.216016	Down
oebiotech_02172	ENST00000447389	5.06207	7.12799	-2.06592	5.53017	5.79539	-0.265225	Down
oebiotech_25544	TCONS_l2_00000963	9.74236	11.8081	-2.06574	9.60592	9.78063	-0.174711	Down
oebiotech_26254	TCONS_l2_00009916	5.80378	7.86898	-2.0652	6.13127	6.31263	-0.181357	Down
oebiotech_10119	OTTHUMT00000048467	2.19775	4.26229	-2.06454	2.4467	2.85953	-0.412828	Down
oebiotech_24790	TCONS_00021748	3.65243	5.71576	-2.06333	4.95357	5.16646	-0.212894	Down
A_21_P0000884	ERVK13-1	4.59781	6.65919	-2.06137	4.96021	5.45021	-0.489998	Down
A_21_P0012900	GUSBP3	6.23892	8.29786	-2.05894	6.88406	7.07435	-0.190293	Down
oebiotech_27084	TCONS_l2_00020757	1.31728	3.37436	-2.05708	2.22165	2.62955	-0.407907	Down
A_19_P00320499	XLOC_l2_012721	4.49578	6.55215	-2.05638	5.38547	5.67694	-0.291466	Down
A_33_P3342992	UBE2Q2P2	4.50697	6.56241	-2.05543	4.83588	5.19525	-0.359367	Down
oebiotech_07208	ENST00000565178	4.613	6.66825	-2.05525	5.2182	5.56746	-0.349261	Down
oebiotech_21865	NR_034004	3.51611	5.57043	-2.05432	4.2261	4.52279	-0.296691	Down
A_33_P3677061	LOC283887	5.57876	7.62686	-2.0481	6.09896	6.49422	-0.395258	Down
A_21_P0014660	LOC100506543	6.16752	8.21535	-2.04782	6.61973	7.01032	-0.390586	Down
A_21_P0000899	LOC100506990	5.82108	7.86849	-2.04741	6.43849	6.72975	-0.291264	Down
oebiotech_02529	ENST00000454400	2.00234	4.0497	-2.04736	2.83907	3.45281	-0.61375	Down
A_21_P0012860	LOC285626	2.95027	4.99701	-2.04674	4.04919	4.44583	-0.396642	Down
oebiotech_01894	ENST00000442428	4.66271	6.70909	-2.04637	5.3912	5.79507	-0.40387	Down
oebiotech_10459	OTTHUMT00000099634	4.29536	6.33891	-2.04355	4.91137	5.22733	-0.315962	Down
oebiotech_15436	AK025893	3.41921	5.45711	-2.03791	4.26844	4.71403	-0.445587	Down
oebiotech_26268	TCONS_l2_00010081	9.19331	11.2301	-2.03682	9.74118	10.08	-0.338832	Down
oebiotech_16966	ENST00000438412	5.10862	7.14542	-2.0368	6.1177	6.32358	-0.205881	Down
A_21_P0012394	XLOC_l2_009886	3.52294	5.55391	-2.03098	4.35883	4.5404	-0.18157	Down
oebiotech_20898	NR_003673	3.68315	5.70893	-2.02577	4.74133	5.32966	-0.588327	Down
A_21_P0010863	LINC00202	4.31604	6.3405	-2.02446	4.51912	5.03627	-0.51716	Down
A_24_P65851	PPP4R1L	3.47735	5.49905	-2.0217	4.48942	4.79104	-0.301615	Down
oebiotech_18927	uc001vnl.2	3.88544	5.90662	-2.02117	5.39842	5.96488	-0.566463	Down
oebiotech_17471	ENST00000500219	3.26572	5.28599	-2.02027	4.36577	4.71609	-0.350319	Down
oebiotech_26093	TCONS_l2_00008483	7.70496	9.72512	-2.02016	8.41615	8.65179	-0.235644	Down
A_21_P0013266	XLOC_l2_013594	8.99399	11.0139	-2.01996	8.87387	9.14559	-0.271719	Down
oebiotech_02183	ENST00000447643	5.41158	7.43034	-2.01876	5.42044	5.70384	-0.283399	Down
A_33_P3297525	Hs.724217	8.97049	10.9888	-2.01826	9.64446	9.88028	-0.235815	Down
oebiotech_11659	AJ227918	8.64101	10.6562	-2.0152	9.3477	9.70729	-0.359586	Down
oebiotech_16807	ENST00000428669	1.96505	3.9798	-2.01475	3.21587	3.42219	-0.206315	Down
oebiotech_27588	TCONS_l2_00027038	4.45353	6.46585	-2.01232	4.13492	4.69193	-0.557009	Down
oebiotech_14424	AK000203	4.46621	6.47851	-2.01229	4.92706	5.31884	-0.391781	Down
oebiotech_26977	TCONS_l2_00019484	5.61385	7.62548	-2.01163	5.84985	6.31825	-0.468394	Down
oebiotech_25789	TCONS_l2_00003552	10.2283	12.2396	-2.01135	10.8422	11.1335	-0.291255	Down
A_21_P0010591	XLOC_l2_000727	8.74743	10.7544	-2.00698	8.6769	8.89036	-0.213458	Down
oebiotech_01455	ENST00000434312	5.4429	7.44952	-2.00662	6.34569	6.69211	-0.346424	Down
A_33_P3240063	C14orf48	4.96077	6.966	-2.00523	5.12634	5.75885	-0.632514	Down
oebiotech_27548	TCONS_l2_00026701	6.38403	8.38917	-2.00514	6.40777	6.691	-0.283228	Down
oebiotech_19811	uc003tvp.2	10.0594	12.0635	-2.00417	10.0994	10.4042	-0.304858	Down
oebiotech_05627	ENST00000553507	5.52431	7.5256	-2.00128	6.07088	6.35144	-0.280559	Down
A_21_P0014317	LOC100505487	4.99204	6.99273	-2.00069	6.07645	6.61088	-0.534432	Down
A_21_P0007447	XLOC_009254	3.92057	5.9195	-1.99893	4.41698	4.78873	-0.371747	Down
A_21_P0012393	XLOC_l2_009883	6.28985	8.2875	-1.99765	6.17401	6.62238	-0.448373	Down
oebiotech_27443	TCONS_l2_00025963	4.96824	6.96582	-1.99758	5.25463	5.66825	-0.413622	Down
A_21_P0014287	LOC100507654	1.78206	3.77919	-1.99714	3.21927	3.96116	-0.741892	Down
oebiotech_16211	CR597207	14.4326	16.4292	-1.99658	15.4274	15.8952	-0.467787	Down
oebiotech_02177	ENST00000447534	7.35657	9.35022	-1.99365	7.95051	8.2455	-0.294995	Down
oebiotech_19777	uc003tdf.1	3.92703	5.92003	-1.993	4.35973	4.96021	-0.600482	Down
oebiotech_18835	uc001qwd.1	6.85679	8.84815	-1.99136	6.99183	7.32442	-0.332583	Down
oebiotech_19864	uc003wnm.1	4.44944	6.43968	-1.99024	5.37725	5.74328	-0.36603	Down
A_21_P0014714	FOXP1-IT1	2.93768	4.92568	-1.988	2.96014	3.74698	-0.786835	Down
oebiotech_01306	ENST00000431840	8.66154	10.648	-1.98644	8.98632	9.29236	-0.306035	Down
oebiotech_06569	ENST00000561486	4.22885	6.2145	-1.98565	4.6232	4.8005	-0.177298	Down
oebiotech_01596	ENST00000437091	2.42145	4.40645	-1.985	3.36237	3.70826	-0.345881	Down
oebiotech_05030	ENST00000535721	4.24087	6.22496	-1.98409	4.1018	4.41827	-0.316462	Down
oebiotech_28357	uc.412+	4.57607	6.56002	-1.98395	5.2228	5.44519	-0.222392	Down
oebiotech_09033	OTTHUMT00000253837	4.3067	6.29058	-1.98388	5.38469	5.77787	-0.393177	Down
oebiotech_06694	ENST00000562211	4.30936	6.29261	-1.98326	4.36484	5.25078	-0.885938	Down
oebiotech_27598	TCONS_l2_00027146	9.77503	11.7559	-1.98089	9.72435	10.2445	-0.520134	Down
oebiotech_01321	ENST00000432120	5.78526	7.76589	-1.98063	7.38693	7.80417	-0.417241	Down
oebiotech_28241	uc.307+	4.84513	6.82515	-1.98002	5.1126	5.81125	-0.698652	Down
oebiotech_20894	NR_003664	5.93303	7.91128	-1.97825	5.96633	6.32072	-0.354387	Down
oebiotech_25411	TCONS_00029550	2.69538	4.67157	-1.97619	3.13507	3.44089	-0.305817	Down
oebiotech_19512	uc003emd.1	6.94012	8.91591	-1.97579	7.09313	7.52242	-0.429284	Down
A_21_P0012218	XLOC_l2_009136	3.3518	5.32503	-1.97323	3.43822	3.88088	-0.442658	Down
oebiotech_08213	ENST00000574939	2.50963	4.48258	-1.97295	3.20372	3.75381	-0.55009	Down
oebiotech_27249	TCONS_l2_00022860	3.39017	5.36247	-1.9723	4.44958	4.68451	-0.234931	Down
oebiotech_27205	TCONS_l2_00022369	5.1341	7.10629	-1.97219	5.63557	5.88378	-0.248215	Down
oebiotech_13068	AF086509	2.54251	4.51442	-1.97191	3.68898	4.24258	-0.553602	Down
oebiotech_11795	AY429552	4.86388	6.83502	-1.97114	5.23755	5.54507	-0.307518	Down
oebiotech_21447	NR_027768	2.47672	4.44769	-1.97097	3.59894	3.83493	-0.235993	Down
oebiotech_05884	ENST00000555972	2.76892	4.73524	-1.96632	5.41301	5.62569	-0.212679	Down
A_32_P211117	HOXD3	2.68173	4.64682	-1.96509	3.34034	4.02924	-0.688898	Down
oebiotech_04816	ENST00000530972	3.58782	5.55251	-1.96469	4.31637	4.9557	-0.639331	Down
oebiotech_02323	ENST00000450821	3.61047	5.57466	-1.9642	4.18066	4.62609	-0.445426	Down
A_21_P0007647	XLOC_009926	3.39975	5.36265	-1.9629	3.56262	4.54064	-0.978017	Down
oebiotech_03435	ENST00000507856	6.15794	8.12068	-1.96274	6.34771	6.57009	-0.222386	Down
A_21_P0013866	FTX	7.72981	9.69159	-1.96178	7.84797	8.22885	-0.38088	Down
A_21_P0010673	XLOC_l2_001332	5.46281	7.42347	-1.96066	5.42842	5.67137	-0.242955	Down
oebiotech_12266	Y17176	14.4813	16.4411	-1.95977	15.5972	15.7955	-0.198392	Down
oebiotech_09856	OTTHUMT00000045818	2.66785	4.6267	-1.95885	3.67514	4.22872	-0.553577	Down
A_33_P3226395	LOC389634	5.51953	7.47785	-1.95832	5.35594	6.06538	-0.709444	Down
A_21_P0010576	XLOC_l2_000641	6.3672	8.32415	-1.95695	6.62818	6.82479	-0.196609	Down
A_21_P0010877	BMS1P5	8.56916	10.5234	-1.95426	9.00672	9.3253	-0.318578	Down
oebiotech_19885	uc003wwb.1	6.33087	8.2839	-1.95303	6.84749	7.1398	-0.292312	Down
A_21_P0006017	XLOC_007398	3.45912	5.41007	-1.95096	3.62086	4.10244	-0.48158	Down
oebiotech_00385	ENST00000415176	2.74213	4.69271	-1.95058	2.93001	3.3741	-0.444083	Down
A_21_P0009719	XLOC_013054	3.371	5.32062	-1.94962	3.84101	4.13832	-0.297313	Down
oebiotech_28391	uc.443+	4.92389	6.87205	-1.94816	5.46807	5.93927	-0.471196	Down
A_21_P0002774	XLOC_002852	3.03	4.97675	-1.94675	2.88705	3.6265	-0.739458	Down
A_21_P0007089	PPP2R2D	4.34555	6.29222	-1.94667	5.04993	5.49149	-0.441564	Down
A_21_P0006246	XLOC_007621	6.39933	8.34261	-1.94329	6.53239	6.91153	-0.379136	Down
oebiotech_26487	TCONS_l2_00013076	7.00332	8.94562	-1.9423	7.11689	7.35809	-0.241196	Down
A_21_P0010726	XLOC_l2_000421	2.67253	4.61412	-1.94159	3.63558	4.12339	-0.48781	Down
oebiotech_14342	AK097064	4.61053	6.55131	-1.94078	4.83821	5.1784	-0.340193	Down
oebiotech_21974	NR_036526	4.87747	6.81781	-1.94034	5.41812	5.77263	-0.35451	Down
oebiotech_26018	TCONS_l2_00007236	2.26135	4.2001	-1.93875	3.4032	3.60547	-0.202275	Down
oebiotech_10714	OTTHUMT00000006884	3.09117	5.0296	-1.93843	3.65998	4.19571	-0.535724	Down
oebiotech_13066	AL360140	4.49778	6.43266	-1.93488	4.88408	5.41888	-0.534795	Down
oebiotech_26997	TCONS_l2_00019716	2.68608	4.61891	-1.93283	3.22038	3.67678	-0.456405	Down
A_21_P0013000	XLOC_l2_012154	13.1702	15.1021	-1.93189	14.1275	14.4352	-0.307743	Down
oebiotech_19855	uc003wfy.3	5.45759	7.38921	-1.93163	5.26514	5.52133	-0.256186	Down
A_21_P0006544	XLOC_008207	1.61311	3.54398	-1.93087	4.13426	4.3411	-0.206834	Down
oebiotech_08753	OTTHUMT00000043247	5.031	6.96186	-1.93086	5.14804	5.70179	-0.553744	Down
oebiotech_27472	TCONS_l2_00026049	3.47833	5.40885	-1.93052	4.0089	4.65622	-0.647316	Down
A_21_P0014842	LOC100508226	5.0925	7.02208	-1.92958	5.37138	5.69948	-0.328096	Down
oebiotech_08545	OTTHUMT00000053163	4.81759	6.74699	-1.92941	4.90218	5.46615	-0.563973	Down
oebiotech_08379	OTTHUMT00000058397	5.78221	7.71025	-1.92805	6.38182	6.9092	-0.527379	Down
A_21_P0006672	XLOC_008461	7.23351	9.15996	-1.92645	7.21044	7.51673	-0.306295	Down
A_33_P3229380	LOC731275	11.7142	13.6402	-1.926	11.5563	11.8143	-0.258045	Down
oebiotech_27020	TCONS_l2_00019890	7.86893	9.79415	-1.92522	8.82315	9.24882	-0.425666	Down
A_33_P3357049	RPS15AP10	2.42243	4.3464	-1.92398	3.20463	3.50668	-0.302056	Down
A_21_P0000320	SNORA30	5.38005	7.30358	-1.92354	4.98631	5.42152	-0.435211	Down
oebiotech_07435	ENST00000566787	3.49509	5.41812	-1.92304	2.93491	3.47246	-0.537545	Down
oebiotech_27229	TCONS_l2_00022712	9.53913	11.4615	-1.92242	9.39393	9.65186	-0.257934	Down
A_21_P0004187	XLOC_005056	4.71434	6.63638	-1.92203	5.37803	5.67181	-0.293774	Down
A_21_P0014729	LOC100505717	8.98632	10.9054	-1.91903	9.01549	9.31271	-0.297222	Down
oebiotech_11233	BC011177	10.0379	11.9545	-1.91662	11.0694	11.2611	-0.19174	Down
A_33_P3247753	TSIX	8.27638	10.1927	-1.91634	8.69488	9.03685	-0.341974	Down
oebiotech_14059	AK095149	3.91723	5.83145	-1.91422	5.22084	5.47321	-0.252377	Down
oebiotech_09876	OTTHUMT00000045606	3.87727	5.78891	-1.91164	4.26072	4.97027	-0.709556	Down
oebiotech_18936	uc001vzu.1	6.04663	7.9548	-1.90817	6.61492	6.84461	-0.229689	Down
A_24_P68222	CD99P1	2.46801	4.37296	-1.90495	2.75455	3.89278	-1.13822	Down
oebiotech_13710	Y11918	2.67765	4.57669	-1.89904	3.53935	3.73889	-0.199541	Down
oebiotech_15448	AL833040	3.52411	5.42075	-1.89664	4.59988	4.87928	-0.279394	Down
oebiotech_06313	ENST00000559672	3.27434	5.17021	-1.89587	4.26703	4.57366	-0.306633	Down
oebiotech_07129	ENST00000564670	6.3984	8.29211	-1.89371	6.62914	6.92624	-0.297097	Down
oebiotech_22411	NR_040023	5.37539	7.26816	-1.89277	5.85234	6.06686	-0.214525	Down
oebiotech_15945	CR623081	14.058	15.9506	-1.89259	14.9711	15.3522	-0.381124	Down
oebiotech_17469	ENST00000500162	5.24386	7.13634	-1.89248	5.25912	6.01963	-0.760511	Down
oebiotech_21921	NR_034176	3.48161	5.37097	-1.88936	3.3512	4.21561	-0.86441	Down
oebiotech_19383	uc002yjf.2	3.22109	5.11045	-1.88936	3.74735	4.04391	-0.296568	Down
oebiotech_19661	uc003laf.1	15.1021	16.9904	-1.88832	16.0956	16.4151	-0.319561	Down
oebiotech_25392	TCONS_00029393	2.75358	4.64134	-1.88776	3.14454	4.08119	-0.936652	Down
oebiotech_09294	OTTHUMT00000079682	2.88797	4.77473	-1.88676	3.17825	3.70346	-0.52521	Down
oebiotech_16744	ENST00000425330	3.13205	5.01759	-1.88554	3.71541	3.91593	-0.200516	Down
oebiotech_20021	uc004cov.3	15.543	17.4281	-1.8851	16.5039	16.8382	-0.33426	Down
oebiotech_23866	TCONS_00010230	2.27164	4.15416	-1.88252	3.51335	3.73877	-0.225418	Down
oebiotech_04913	ENST00000532866	3.28364	5.16611	-1.88246	4.06976	4.30769	-0.237933	Down
A_21_P0012885	XLOC_l2_011911	7.90218	9.7844	-1.88222	7.85828	8.16809	-0.309805	Down
oebiotech_07788	ENST00000569091	4.01471	5.89474	-1.88002	4.88105	5.28425	-0.403205	Down
A_21_P0012930	LOC643201	4.0232	5.90159	-1.87839	4.84295	5.0653	-0.222352	Down
A_32_P221305	LOC389634	6.00277	7.88074	-1.87797	5.86595	6.70474	-0.83879	Down
oebiotech_06582	ENST00000561542	2.77276	4.65041	-1.87765	3.97636	4.73132	-0.754961	Down
oebiotech_03797	ENST00000514791	5.47214	7.34868	-1.87654	5.08806	5.49857	-0.410515	Down
A_33_P3404641	LOC150381	3.12172	4.99755	-1.87583	3.97372	4.87941	-0.905691	Down
oebiotech_20271	uc010ixj.1	7.02487	8.90068	-1.87582	7.31243	7.52466	-0.212228	Down
oebiotech_22616	NR_045682	6.66825	8.54215	-1.87391	6.15112	6.6399	-0.488785	Down
A_21_P0000333	SNORA46	5.99135	7.8649	-1.87355	5.75028	6.10625	-0.355978	Down
A_21_P0001281	XLOC_000136	2.97778	4.85078	-1.873	2.92899	3.69778	-0.768793	Down
oebiotech_27040	TCONS_l2_00020179	6.64906	8.52162	-1.87256	6.79459	7.1516	-0.35701	Down
A_23_P66827	FAM106A	3.36137	5.23146	-1.87009	3.94198	4.3817	-0.439724	Down
oebiotech_06266	ENST00000559251	2.1742	4.04277	-1.86857	3.16698	3.35825	-0.191271	Down
oebiotech_02733	ENST00000458371	3.40003	5.26628	-1.86625	3.63272	4.30121	-0.668487	Down
A_21_P0014804	LOC100506201	5.45206	7.31797	-1.86591	5.43841	5.85897	-0.420559	Down
oebiotech_17509	ENST00000500955	6.25646	8.12103	-1.86457	6.14353	6.46441	-0.32089	Down
A_21_P0012656	XLOC_l2_011043	5.59147	7.45531	-1.86384	5.24647	6.24808	-1.00161	Down
oebiotech_02504	ENST00000453998	5.24516	7.10523	-1.86007	5.60802	5.85796	-0.249943	Down
oebiotech_27015	TCONS_l2_00019881	6.50236	8.36223	-1.85987	6.45432	6.9539	-0.499581	Down
oebiotech_20634	uc011jir.1	3.54059	5.3993	-1.85871	4.48866	4.73796	-0.249304	Down
oebiotech_22472	NR_040677	2.30985	4.16854	-1.85869	3.53903	4.03552	-0.496484	Down
oebiotech_22407	NR_040016	3.79514	5.65324	-1.8581	4.08471	4.5136	-0.428886	Down
A_21_P0011742	LOC100506930	7.51859	9.37549	-1.8569	7.55078	7.77522	-0.224443	Down
A_21_P0011029	LOC731275	9.27354	11.1297	-1.85613	9.15868	9.40264	-0.243957	Down
A_21_P0013438	XLOC_l2_013873	6.67125	8.52715	-1.85591	6.65824	6.89822	-0.239977	Down
oebiotech_18253	ENST00000542821	3.18886	5.04415	-1.8553	3.00084	3.9167	-0.915868	Down
oebiotech_05028	ENST00000535614	4.98249	6.83337	-1.85088	4.86155	5.12454	-0.262992	Down
A_19_P00317447	XLOC_002736	13.4144	15.2627	-1.84825	13.7134	13.9954	-0.282032	Down
oebiotech_21021	NR_024171	3.09275	4.94095	-1.8482	4.55222	5.29574	-0.743526	Down
oebiotech_27564	TCONS_l2_00026776	4.78908	6.63704	-1.84796	5.13743	5.47246	-0.335034	Down
A_21_P0012263	XLOC_l2_009332	6.79279	8.64024	-1.84745	6.91651	7.34671	-0.430198	Down
A_21_P0007147	XLOC_009217	4.18478	6.0315	-1.84672	4.66303	5.11944	-0.456414	Down
oebiotech_02662	ENST00000457162	2.21093	4.05699	-1.84606	3.28268	4.01964	-0.736956	Down
A_21_P0002750	XLOC_002705	2.69863	4.54436	-1.84573	3.90341	4.43777	-0.534359	Down
A_19_P00322733	XLOC_l2_015585	3.40695	5.25265	-1.84571	3.87921	4.53434	-0.655133	Down
oebiotech_01275	ENST00000431182	6.39394	8.23928	-1.84535	6.76492	7.06842	-0.303495	Down
A_33_P3290368	LOC100131434	6.69128	8.53607	-1.84478	6.53165	6.86329	-0.33164	Down
A_21_P0000375	SNORD19	3.60144	5.4404	-1.83896	3.84435	4.27417	-0.42982	Down
oebiotech_26485	TCONS_l2_00013074	7.24456	9.08282	-1.83826	7.16088	7.36656	-0.205687	Down
A_21_P0011550	LOC100499466	4.56884	6.407	-1.83816	5.65824	5.87785	-0.219612	Down
oebiotech_08546	OTTHUMT00000053139	3.37898	5.2168	-1.83782	3.48337	3.8709	-0.387527	Down
A_33_P3357753	LOC728190	2.36539	4.20239	-1.837	3.11592	3.78985	-0.673922	Down
oebiotech_28350	uc.406+	3.40202	5.23837	-1.83635	3.50461	3.79608	-0.291463	Down
oebiotech_17247	ENST00000457464	7.11486	8.95063	-1.83577	7.25709	7.57444	-0.317352	Down
A_23_P251268	GHRLOS2	6.48015	8.31523	-1.83508	6.75898	7.17262	-0.413637	Down
oebiotech_12966	AK123669	5.51986	7.35469	-1.83483	6.78608	7.11295	-0.326864	Down
A_21_P0000307	SNORA2B	6.88466	8.71545	-1.83079	6.83575	7.14542	-0.309672	Down
oebiotech_11654	AJ227893	2.48857	4.31756	-1.82899	3.92489	4.41405	-0.48916	Down
oebiotech_16854	ENST00000431189	5.58325	7.41182	-1.82857	5.25656	5.54419	-0.287623	Down
oebiotech_21162	NR_026569	3.73848	5.56619	-1.82771	4.79153	5.30365	-0.512121	Down
oebiotech_18291	ENST00000544983	6.61955	8.44662	-1.82707	6.84446	7.04524	-0.200781	Down
A_32_P405902	C21orf15	2.54182	4.36843	-1.82661	3.48558	3.71096	-0.225375	Down
oebiotech_17493	ENST00000500634	7.16961	8.99433	-1.82473	7.38895	7.61438	-0.225426	Down
oebiotech_11430	M28016	12.2284	14.0515	-1.82313	12.9564	13.4211	-0.464685	Down
oebiotech_26940	TCONS_l2_00018852	6.36768	8.19068	-1.823	6.34876	6.71809	-0.369328	Down
oebiotech_26251	TCONS_l2_00009912	6.29922	8.12143	-1.82221	6.43687	6.98066	-0.543795	Down
oebiotech_26415	TCONS_l2_00011970	7.76707	9.58735	-1.82028	7.47956	7.71752	-0.237957	Down
A_21_P0013389	LOC100132832	7.82488	9.64425	-1.81937	7.9649	8.29071	-0.325809	Down
oebiotech_09327	OTTHUMT00000276668	3.8867	5.70149	-1.81479	3.94047	4.81984	-0.879372	Down
oebiotech_00852	ENST00000423278	2.81382	4.62808	-1.81425	3.33185	3.54584	-0.213985	Down
A_21_P0011696	LOC100506930	4.576	6.38926	-1.81325	4.53172	5.2252	-0.693481	Down
oebiotech_17180	ENST00000452802	3.41999	5.23241	-1.81243	4.00695	4.25994	-0.252997	Down
oebiotech_20026	uc004cqk.1	3.00584	4.81805	-1.81221	4.10609	4.54835	-0.442258	Down
oebiotech_26418	TCONS_l2_00011973	8.58023	10.3901	-1.80991	8.62385	9.26297	-0.639125	Down
A_21_P0001310	XLOC_000223	2.93018	4.74009	-1.80991	3.5127	4.20087	-0.688164	Down
oebiotech_08255	ENST00000575930	5.08587	6.89348	-1.80761	5.84915	6.10619	-0.257044	Down
oebiotech_23158	TCONS_00001141	8.66453	10.4713	-1.80678	8.90232	9.11142	-0.209103	Down
A_21_P0000251	SNORA65	10.3529	12.1577	-1.80481	7.67073	8.98366	-1.31293	Down
oebiotech_19140	uc002gzc.1	10.3001	12.1043	-1.80426	10.9201	11.159	-0.238895	Down
oebiotech_05153	ENST00000540566	4.10285	5.90653	-1.80369	4.60869	5.17335	-0.564654	Down
A_21_P0005128	XLOC_005426	3.77354	5.57661	-1.80307	4.34266	4.59481	-0.252145	Down
oebiotech_08157	ENST00000573856	1.48456	3.28696	-1.8024	2.70838	3.61748	-0.909107	Down
oebiotech_07999	ENST00000570869	4.85377	6.65535	-1.80158	5.63503	6.14118	-0.50615	Down
A_21_P0012486	XLOC_l2_010511	4.9303	6.73135	-1.80105	5.42346	5.97479	-0.551324	Down
oebiotech_16828	ENST00000429901	7.16644	8.9668	-1.80036	6.48214	6.89891	-0.416778	Down
oebiotech_27580	TCONS_l2_00026962	6.14804	7.94831	-1.80027	5.77983	6.17841	-0.398574	Down
A_21_P0013434	XLOC_l2_013873	7.2627	9.06265	-1.79995	7.23486	7.64384	-0.408983	Down
oebiotech_16960	ENST00000438095	3.7063	5.50516	-1.79887	3.63517	4.08518	-0.45001	Down
oebiotech_01308	ENST00000431906	4.06344	5.86207	-1.79863	4.34972	4.79587	-0.446153	Down
oebiotech_00810	ENST00000422675	10.8801	12.6785	-1.79836	11.4174	11.6531	-0.235702	Down
oebiotech_25118	TCONS_00026200	5.92121	7.71324	-1.79203	6.94578	7.18803	-0.24225	Down
A_21_P0011223	XLOC_l2_003936	8.07646	9.86791	-1.79146	8.77708	9.0219	-0.244821	Down
oebiotech_16484	ENST00000376797	3.34778	5.13878	-1.791	3.96763	4.3464	-0.378771	Down
A_21_P0006066	XLOC_007643	8.24169	10.0324	-1.79069	8.68439	9.06296	-0.378566	Down
oebiotech_16078	BC036927	2.67023	4.45782	-1.78759	3.63721	3.88306	-0.245855	Down
oebiotech_02457	ENST00000453189	6.01847	7.80541	-1.78694	6.66697	6.94768	-0.280712	Down
oebiotech_25441	TCONS_00030032	10.0046	11.7909	-1.78628	10.3368	10.5528	-0.216032	Down
oebiotech_19356	uc002wop.2	4.26894	6.05517	-1.78623	5.1591	5.55014	-0.39104	Down
oebiotech_02482	ENST00000453671	3.12751	4.91284	-1.78534	4.1146	4.31793	-0.20333	Down
A_21_P0012277	XLOC_l2_009448	4.36999	6.1543	-1.78431	5.3469	5.6079	-0.261007	Down
A_33_P3259865	C1orf220	3.01981	4.80402	-1.78421	3.66057	3.94679	-0.286223	Down
oebiotech_13196	AK095070	4.50554	6.28961	-1.78407	5.7544	5.98879	-0.234389	Down
A_33_P3632937	LOC100131262	4.38158	6.16559	-1.78401	4.21104	4.85404	-0.642997	Down
oebiotech_10911	AF052212	2.8328	4.61672	-1.78392	2.96555	3.46808	-0.502534	Down
oebiotech_21354	NR_027279	4.24524	6.02896	-1.78371	4.91726	5.17561	-0.258348	Down
oebiotech_10670	OTTHUMT00000007156	2.16825	3.95175	-1.7835	2.2804	2.75473	-0.474325	Down
oebiotech_18093	ENST00000535689	7.09502	8.87805	-1.78303	6.37143	6.62795	-0.256521	Down
oebiotech_26853	TCONS_l2_00017666	3.89888	5.68182	-1.78294	4.44038	4.73078	-0.2904	Down
oebiotech_10806	DQ925669	4.98891	6.76874	-1.77983	6.00077	6.33408	-0.333311	Down
A_23_P381489	LINC00313	2.89992	4.67835	-1.77843	3.39733	3.63039	-0.233066	Down
A_33_P3357163	PPIEL	6.59553	8.37299	-1.77746	5.99587	6.20392	-0.208052	Down
A_19_P00317481	LOC100507580	5.04769	6.8249	-1.77721	5.69543	5.90466	-0.209229	Down
oebiotech_05962	ENST00000556738	2.3645	4.13846	-1.77396	3.57735	4.1757	-0.598348	Down
oebiotech_27971	TCONS_l2_00030761	6.65458	8.42804	-1.77345	6.25436	6.63913	-0.384769	Down
oebiotech_04233	ENST00000521622	4.69277	6.46553	-1.77276	4.42576	4.77541	-0.349645	Down
A_21_P0005951	PVT1	6.51402	8.28661	-1.77259	6.78843	7.19729	-0.408856	Down
oebiotech_14228	AF143886	3.99976	5.77194	-1.77217	4.11855	4.91438	-0.795825	Down
oebiotech_14404	AK023559	3.52572	5.29704	-1.77132	4.89557	5.23964	-0.344075	Down
oebiotech_26387	TCONS_l2_00011414	3.50852	5.27964	-1.77112	3.80154	4.4713	-0.669761	Down
oebiotech_28109	uc.189+	5.86848	7.63957	-1.7711	6.88062	7.23486	-0.354242	Down
oebiotech_23206	TCONS_00002275	8.44492	10.2153	-1.77036	8.6773	8.87805	-0.200746	Down
oebiotech_18651	uc001gcu.1	4.89545	6.66566	-1.77022	4.5073	5.39081	-0.883505	Down
oebiotech_21073	NR_024420	6.37143	8.14115	-1.76972	6.10214	6.6633	-0.561159	Down
oebiotech_15487	CR590356	7.89648	9.666	-1.76951	8.33919	8.61571	-0.276518	Down
oebiotech_01076	ENST00000427857	6.93033	8.69981	-1.76948	6.97578	7.49058	-0.514799	Down
oebiotech_26918	TCONS_l2_00018331	7.15453	8.92391	-1.76938	6.28469	6.89682	-0.612123	Down
A_21_P0006937	XLOC_008668	2.74178	4.51101	-1.76923	3.62154	3.95426	-0.332721	Down
oebiotech_03178	ENST00000502813	3.17363	4.94241	-1.76878	2.37626	3.42193	-1.04567	Down
oebiotech_18760	uc001lnz.2	9.07587	10.8444	-1.76855	9.02736	9.27309	-0.245727	Down
oebiotech_10928	AF075019	3.70712	5.47496	-1.76784	4.34333	4.87827	-0.534946	Down
oebiotech_27124	TCONS_l2_00021268	8.04325	9.81002	-1.76677	8.03593	8.31834	-0.282407	Down
oebiotech_26482	TCONS_l2_00013071	4.75577	6.52253	-1.76677	4.9435	5.43716	-0.493662	Down
oebiotech_14925	BC010432	3.81396	5.58041	-1.76645	3.73909	4.20733	-0.468243	Down
oebiotech_10175	OTTHUMT00000047412	3.3414	5.10623	-1.76482	4.75609	5.05663	-0.300544	Down
A_21_P0006748	XLOC_008781	3.40653	5.17133	-1.76481	4.33405	4.79751	-0.463456	Down
A_21_P0013323	XLOC_l2_013873	7.00178	8.76653	-1.76475	6.87847	7.29055	-0.412079	Down
A_19_P00802713	TCONS_l2_00025990	6.65784	8.42174	-1.7639	6.77093	7.09262	-0.321694	Down
oebiotech_21112	NR_024541	4.08043	5.83999	-1.75955	4.70572	5.16962	-0.4639	Down
oebiotech_02883	ENST00000475395	7.85882	9.61745	-1.75863	7.86369	8.30714	-0.443452	Down
oebiotech_27807	TCONS_l2_00029340	4.20473	5.9626	-1.75787	4.39866	4.90291	-0.504248	Down
oebiotech_19980	uc004avf.2	3.68677	5.44387	-1.7571	4.24488	4.90335	-0.658478	Down
oebiotech_07051	ENST00000564222	2.63231	4.38848	-1.75617	3.36348	4.37925	-1.01577	Down
A_21_P0011037	XLOC_l2_002886	3.98208	5.73608	-1.754	3.33504	3.88962	-0.554588	Down
oebiotech_21619	NR_030774	4.07856	5.83128	-1.75273	4.34166	5.02657	-0.684905	Down
A_21_P0014908	LOC100653030	6.02483	7.7764	-1.75157	6.47879	6.86259	-0.383804	Down
A_33_P3229815	LOC200261	7.27385	9.02465	-1.7508	7.4234	7.75252	-0.329118	Down
oebiotech_20709	NR_001284_5	2.79689	4.54504	-1.74815	3.69236	4.40172	-0.709367	Down
oebiotech_06357	ENST00000559977	1.62835	3.37613	-1.74777	2.23712	2.44549	-0.208371	Down
oebiotech_00860	ENST00000423460	1.83705	3.58448	-1.74743	3.02787	3.41355	-0.385682	Down
oebiotech_21277	NR_026950	6.65491	8.40194	-1.74703	6.21412	6.65121	-0.437094	Down
A_33_P3222367	SNORA74B	6.58391	8.33075	-1.74684	7.09177	7.41054	-0.318771	Down
oebiotech_12047	CR623832	15.0966	16.8423	-1.74575	16.0978	16.4171	-0.319278	Down
oebiotech_24651	TCONS_00020161	4.89581	6.6374	-1.74159	5.04875	5.43267	-0.383927	Down
oebiotech_27505	TCONS_l2_00026269	7.43332	9.1743	-1.74099	7.45005	7.78965	-0.339598	Down
oebiotech_24102	TCONS_00012909	6.16475	7.90389	-1.73913	6.35587	6.6419	-0.286024	Down
A_33_P3232624	LOC100288069	9.85869	11.5958	-1.73714	9.89099	10.1543	-0.263353	Down
oebiotech_15291	AK096978	5.57314	7.30746	-1.73433	5.69606	6.02238	-0.326314	Down
oebiotech_25732	TCONS_l2_00002822	7.96171	9.69291	-1.7312	7.97413	8.19027	-0.216139	Down
oebiotech_10484	OTTHUMT00000033591	3.34008	5.07055	-1.73047	3.50985	3.91412	-0.404269	Down
A_21_P0005228	XLOC_006069	13.4356	15.1659	-1.73034	13.5766	13.8067	-0.230135	Down
oebiotech_06815	ENST00000562894	2.88686	4.61686	-1.73	3.26449	3.75684	-0.492356	Down
oebiotech_15228	AK123586	2.81571	4.54532	-1.7296	3.38753	4.19986	-0.812332	Down
oebiotech_11878	BC055410	4.56001	6.28856	-1.72855	5.66562	5.89903	-0.233412	Down
A_21_P0011241	XLOC_l2_004180	7.12489	8.853	-1.72811	7.25563	7.52403	-0.268406	Down
A_19_P00808367	PPP4R1L	5.41595	7.14037	-1.72442	5.35349	5.89414	-0.540648	Down
A_21_P0014786	LOC100507663	3.36818	5.08859	-1.72041	4.03178	4.48336	-0.45158	Down
oebiotech_05426	ENST00000548810	6.65535	8.37001	-1.71467	7.44973	7.73112	-0.281383	Down
oebiotech_16336	AK094841	15.3359	17.0502	-1.71428	15.9862	16.3552	-0.368946	Down
oebiotech_26421	TCONS_l2_00011976	9.72894	11.4431	-1.71413	9.77267	10.4491	-0.676451	Down
oebiotech_22436	NR_040090_2	4.86051	6.57408	-1.71357	4.75054	5.36476	-0.614215	Down
oebiotech_10865	AB019563	15.0012	16.7139	-1.71278	15.3311	15.8496	-0.518439	Down
oebiotech_10828	AK311623	3.27906	4.99162	-1.71256	3.93282	4.31836	-0.385545	Down
oebiotech_26419	TCONS_l2_00011974	2.7974	4.50987	-1.71246	3.60085	4.27522	-0.674367	Down
A_19_P00320579	FLJ43663	5.71608	7.42668	-1.7106	4.91117	5.41673	-0.505559	Down
A_21_P0004995	XLOC_005590	11.8943	13.6043	-1.70998	12.2858	12.6117	-0.325992	Down
oebiotech_16804	ENST00000428500	6.05981	7.76976	-1.70995	5.83368	6.06255	-0.228871	Down
oebiotech_26884	TCONS_l2_00017935	11.827	13.5337	-1.70668	10.5644	11.049	-0.48455	Down
oebiotech_16792	ENST00000427691	5.24445	6.95043	-1.70598	5.133	5.44764	-0.314638	Down
oebiotech_07040	ENST00000564160	7.58758	9.2927	-1.70512	7.25787	7.53609	-0.278229	Down
oebiotech_22283	NR_038279	4.09136	5.79609	-1.70474	3.8248	4.37198	-0.547184	Down
A_21_P0009275	XLOC_012314	5.01025	6.70973	-1.69949	5.20373	5.65441	-0.450681	Down
A_21_P0014622	FAM85A	5.91207	7.61154	-1.69947	5.71676	5.95559	-0.238834	Down
oebiotech_14577	AL512713	2.39136	4.09062	-1.69926	4.47618	4.69514	-0.218954	Down
A_33_P3219840	ZNRD1-AS1	3.51825	5.21744	-1.69919	4.06596	4.32076	-0.254793	Down
oebiotech_25705	TCONS_l2_00002629	9.11233	10.8098	-1.69748	9.55889	9.81757	-0.25868	Down
oebiotech_18764	uc001lsr.1	9.82876	11.5237	-1.69494	10.2017	10.4211	-0.219411	Down
oebiotech_15992	AX800134	5.98752	7.68156	-1.69404	6.37216	6.60005	-0.227883	Down
A_21_P0006149	XLOC_007377	5.31214	7.00567	-1.69353	4.76802	5.04276	-0.274734	Down
oebiotech_27879	TCONS_l2_00030120	2.39782	4.08958	-1.69175	3.08511	3.90947	-0.824355	Down
oebiotech_21620	NR_030775	3.22978	4.92059	-1.69081	3.42279	4.11963	-0.696842	Down
A_21_P0014294	LOC100506192	3.31892	5.00895	-1.69003	3.91152	4.3338	-0.422287	Down
A_21_P0011656	XLOC_l2_006404	9.70174	11.3903	-1.68852	9.7613	10.3948	-0.633509	Down
A_21_P0003854	XLOC_003734	2.35292	4.0406	-1.68768	3.27212	3.84058	-0.568461	Down
A_21_P0014442	LOC100507306	5.7448	7.43004	-1.68524	5.65748	6.11152	-0.454049	Down
oebiotech_16321	BC034707	4.46687	6.1517	-1.68484	5.11572	5.50759	-0.391869	Down
A_21_P0003037	XLOC_002845	6.82391	8.50745	-1.68354	6.74624	7.02745	-0.281211	Down
A_23_P393401	PDXDC2P	8.61456	10.2981	-1.68352	8.17375	8.60711	-0.433358	Down
oebiotech_13519	AK098382	14.899	16.582	-1.68299	15.4801	15.8735	-0.393408	Down
oebiotech_21837	NR_033904	4.32921	6.01068	-1.68147	4.08489	4.55143	-0.466543	Down
A_21_P0011320	XLOC_l2_004640	4.3692	6.04807	-1.67887	4.19858	4.43312	-0.23454	Down
oebiotech_02269	ENST00000449436	2.10066	3.77774	-1.67708	3.0555	3.45833	-0.402829	Down
oebiotech_10161	OTTHUMT00000047602	3.6066	5.28301	-1.67641	3.75998	4.01765	-0.257665	Down
A_21_P0011823	XLOC_l2_007449	3.36157	5.03792	-1.67635	3.98369	4.44542	-0.461734	Down
oebiotech_23674	TCONS_00007728	2.99532	4.6708	-1.67547	3.25631	4.11996	-0.863655	Down
oebiotech_02196	ENST00000447961	4.73	6.40358	-1.67358	4.4014	4.62637	-0.22497	Down
A_33_P3296772	C14orf82	2.41733	4.08829	-1.67096	3.04768	3.29557	-0.247882	Down
oebiotech_27082	TCONS_l2_00020705	7.56231	9.23289	-1.67058	7.69655	8.07842	-0.38187	Down
A_19_P00320478	XLOC_005770	11.2316	12.9019	-1.67035	11.6521	12.0089	-0.356798	Down
oebiotech_25767	TCONS_l2_00003422	2.74739	4.41643	-1.66904	3.00866	3.2687	-0.260037	Down
oebiotech_08127	ENST00000573260	2.88713	4.55398	-1.66685	3.00223	3.59894	-0.596712	Down
A_33_P3421200	FLJ10661	5.88825	7.55417	-1.66592	5.58312	6.11148	-0.528365	Down
A_21_P0002466	XLOC_002181	4.98269	6.64794	-1.66525	5.61361	5.98955	-0.375943	Down
oebiotech_00036	ENST00000342757	4.96187	6.62499	-1.66312	4.7736	5.36007	-0.586472	Down
oebiotech_01378	ENST00000433131	3.26723	4.9295	-1.66227	4.28504	4.61013	-0.325087	Down
oebiotech_03264	ENST00000504608	9.99509	11.6569	-1.6618	10.4737	10.8574	-0.383684	Down
oebiotech_17937	ENST00000523859	7.44231	9.10395	-1.66164	7.65103	7.89878	-0.247747	Down
A_21_P0006745	XLOC_008777	2.90914	4.5703	-1.66116	2.90888	3.23844	-0.329557	Down
oebiotech_26183	TCONS_l2_00008984	3.8999	5.55975	-1.65984	4.26623	5.10056	-0.834334	Down
oebiotech_19006	uc001zfw.1	3.75419	5.41272	-1.65853	4.36881	4.80967	-0.440857	Down
A_21_P0014806	LOC100507131	6.59144	8.24993	-1.65849	6.1496	6.43708	-0.287477	Down
oebiotech_14556	AK024235	3.16174	4.81856	-1.65682	3.27831	3.70452	-0.42621	Down
A_19_P00321166	LOC100132356	4.43178	6.0884	-1.65661	4.3266	5.00041	-0.673814	Down
oebiotech_16855	ENST00000431259	5.82192	7.47833	-1.65641	6.14775	6.62536	-0.477614	Down
A_21_P0014810	PSMD3	4.97881	6.63415	-1.65533	5.31693	5.75836	-0.441433	Down
oebiotech_06253	ENST00000559134	6.16643	7.82083	-1.65441	6.12209	6.58525	-0.463154	Down
A_21_P0007203	XLOC_009118	5.72995	7.38379	-1.65384	6.67025	6.93124	-0.26099	Down
oebiotech_15584	AK001225	3.56993	5.2232	-1.65328	3.73692	4.75556	-1.01864	Down
oebiotech_15582	BX641092	3.09742	4.75037	-1.65296	3.77224	4.10369	-0.331458	Down
A_33_P3246438	LOC283922	6.66067	8.31171	-1.65104	6.23211	6.58078	-0.348665	Down
oebiotech_03494	ENST00000508969	5.38845	7.03946	-1.65101	6.09197	6.60807	-0.516105	Down
A_21_P0011318	XLOC_l2_004640	3.19978	4.84975	-1.64997	3.57923	3.96219	-0.382958	Down
oebiotech_20438	uc010wia.1	5.2979	6.94546	-1.64756	5.71024	5.98587	-0.275628	Down
A_21_P0011599	XLOC_l2_006152	4.56618	6.21356	-1.64739	4.5003	4.78575	-0.285456	Down
oebiotech_03671	ENST00000512404	9.83424	11.4812	-1.64697	9.85778	10.0918	-0.234055	Down
oebiotech_10448	OTTHUMT00000046192	3.21768	4.86439	-1.64671	3.06283	3.88977	-0.826938	Down
A_21_P0010795	XLOC_l2_001399	4.98677	6.63341	-1.64664	5.06396	5.73283	-0.668864	Down
oebiotech_17137	ENST00000449853	8.20643	9.85208	-1.64565	8.46183	8.68698	-0.225156	Down
oebiotech_17977	ENST00000527406	2.19506	3.83924	-1.64418	2.6212	3.43226	-0.811061	Down
oebiotech_21064	NR_024374	7.80393	9.44657	-1.64264	7.40615	7.85341	-0.447267	Down
oebiotech_24597	TCONS_00019201	4.16661	5.80925	-1.64263	4.26894	4.73536	-0.466425	Down
A_21_P0014850	LOC100507427	7.78866	9.43078	-1.64213	7.84868	8.41174	-0.563055	Down
oebiotech_14992	BC037167	2.11849	3.76048	-1.64199	3.21973	3.60386	-0.384127	Down
oebiotech_09879	OTTHUMT00000045522	3.1274	4.76901	-1.64161	3.47276	3.78604	-0.313284	Down
A_21_P0012611	XLOC_l2_010831	4.71278	6.3539	-1.64112	5.12165	5.45911	-0.337468	Down
oebiotech_05234	ENST00000543817	3.5416	5.18088	-1.63929	4.18732	4.50216	-0.314843	Down
oebiotech_23393	TCONS_00003592	4.92274	6.56191	-1.63917	4.90291	5.12672	-0.223816	Down
A_21_P0006444	LOC729609	4.04288	5.68176	-1.63889	4.29231	4.84948	-0.557163	Down
A_21_P0013324	XLOC_l2_013873	6.47258	8.11102	-1.63844	6.23846	6.63913	-0.400668	Down
oebiotech_27523	TCONS_l2_00026548	3.54127	5.17878	-1.63752	3.87395	4.1479	-0.273947	Down
oebiotech_01750	ENST00000439788	9.91982	11.5573	-1.63748	10.3643	10.7217	-0.35746	Down
A_21_P0009748	XLOC_013274	5.47125	7.10606	-1.63481	5.70666	6.07758	-0.370928	Down
A_21_P0010750	XLOC_l2_000720	4.05913	5.69352	-1.63438	5.0251	5.36265	-0.337545	Down
A_33_P3259443	ENST00000338857	3.76059	5.39388	-1.63329	4.27796	4.89274	-0.614771	Down
oebiotech_09413	OTTHUMT00000328769	3.7931	5.42454	-1.63144	4.0384	4.84464	-0.80624	Down
oebiotech_00106	ENST00000383140	4.13492	5.76611	-1.63119	4.64881	4.89338	-0.24457	Down
A_21_P0011653	XLOC_l2_006399	3.62771	5.25858	-1.63087	3.96037	4.49109	-0.530718	Down
oebiotech_10713	OTTHUMT00000006885	12.1811	13.8105	-1.62944	12.6146	12.952	-0.337425	Down
oebiotech_25907	TCONS_l2_00005504	7.32042	8.94892	-1.6285	7.46003	7.69972	-0.239687	Down
oebiotech_13811	BC047944	1.91327	3.53754	-1.62428	3.01607	3.49732	-0.481249	Down
oebiotech_05506	ENST00000550805	9.32176	10.9449	-1.62313	9.14974	9.81066	-0.66092	Down
oebiotech_28279	uc.342+	3.45596	5.07908	-1.62313	3.80979	4.13092	-0.321123	Down
A_33_P3399534	RNU105B	5.23932	6.8616	-1.62228	5.24726	5.58175	-0.334486	Down
oebiotech_22128	NR_037654	4.71207	6.33397	-1.6219	5.13283	5.82506	-0.692231	Down
A_21_P0013341	XLOC_l2_013931	5.21868	6.83983	-1.62115	5.37436	5.68715	-0.312787	Down
oebiotech_25296	TCONS_00028751	4.57147	6.19223	-1.62076	4.72298	5.00366	-0.28068	Down
oebiotech_26746	TCONS_l2_00016215	4.31976	5.94042	-1.62066	4.78248	5.06242	-0.279942	Down
A_21_P0013337	XLOC_l2_013931	2.99671	4.6173	-1.6206	2.7944	3.57328	-0.778872	Down
oebiotech_15346	AK094023	5.78162	7.39663	-1.61501	7.63084	7.90199	-0.271151	Down
oebiotech_13928	BC012990	5.67115	7.28608	-1.61493	6.01369	6.51823	-0.504545	Down
A_33_P3411357	DGCR11	4.83068	6.44475	-1.61407	4.823	5.47997	-0.65697	Down
oebiotech_15326	AK126477	5.249	6.86301	-1.61401	5.21519	5.53982	-0.324621	Down
A_33_P3235247	LOC100130579	3.68333	5.29482	-1.61149	3.66512	4.46946	-0.804335	Down
oebiotech_19878	uc003wvb.1	3.64613	5.25247	-1.60634	4.08023	4.44063	-0.360401	Down
oebiotech_25536	TCONS_l2_00000879	7.40642	9.01073	-1.60431	7.67064	7.97126	-0.300618	Down
oebiotech_27016	TCONS_l2_00019884	5.90995	7.51361	-1.60367	5.66577	6.02863	-0.362858	Down
oebiotech_07624	ENST00000568017	2.79494	4.3958	-1.60087	3.98851	4.40118	-0.412671	Down
oebiotech_21587	NR_029411	3.05844	4.65655	-1.59811	3.50585	4.05375	-0.547907	Down
A_21_P0011698	XLOC_l2_006718	5.91663	7.51446	-1.59783	5.44346	6.10031	-0.656853	Down
oebiotech_12415	AY944071	11.4339	13.0312	-1.59723	11.789	12.1304	-0.341411	Down
oebiotech_14459	CR594808	4.47434	6.07081	-1.59647	4.69091	5.36421	-0.673297	Down
A_21_P0009243	XLOC_012192	4.55891	6.15481	-1.59591	5.04398	5.35491	-0.310933	Down
oebiotech_26252	TCONS_l2_00009913	6.3781	7.97288	-1.59478	6.60086	6.92251	-0.321656	Down
oebiotech_10996	AF086560	5.64323	7.23784	-1.5946	5.43954	5.72655	-0.287015	Down
oebiotech_25616	TCONS_l2_00001896	3.46286	5.05663	-1.59377	3.37478	3.77915	-0.404371	Down
oebiotech_06652	ENST00000561921	4.48395	6.07689	-1.59294	4.46907	4.72599	-0.256915	Down
oebiotech_04445	ENST00000523781	6.32695	7.91983	-1.59287	6.45935	6.75194	-0.292589	Down
oebiotech_08895	OTTHUMT00000041336	3.52874	5.12108	-1.59234	3.43111	3.86561	-0.434495	Down
A_21_P0012879	XLOC_l2_011901	5.2963	6.88843	-1.59212	4.78486	5.04744	-0.262577	Down
A_21_P0010891	XLOC_l2_002033	6.01515	7.60435	-1.58919	6.35432	6.7065	-0.352182	Down
oebiotech_18459	ENST00000550570	9.43262	11.0213	-1.58867	9.30098	9.83416	-0.533178	Down
A_21_P0013800	XLOC_l2_015641	4.70115	6.28969	-1.58854	4.99219	5.53867	-0.54648	Down
oebiotech_20020	uc004cos.3	16.048	17.6352	-1.58716	16.5301	16.8558	-0.325721	Down
oebiotech_09318	OTTHUMT00000079281	5.37524	6.96238	-1.58714	5.7479	6.17336	-0.425455	Down
oebiotech_07964	ENST00000570210	5.12985	6.71558	-1.58574	4.28575	4.58494	-0.299189	Down
oebiotech_20594	uc011gig.1	4.73078	6.31583	-1.58506	4.50094	4.88811	-0.387167	Down
oebiotech_16288	BC008645	6.60737	8.1916	-1.58423	7.01371	7.24771	-0.233994	Down
oebiotech_18578	uc001bcf.1	4.20694	5.78908	-1.58215	4.16262	4.67923	-0.516609	Down
oebiotech_00755	ENST00000421806	3.55315	5.13057	-1.57742	5.7223	6.04638	-0.324082	Down
oebiotech_00555	ENST00000418348	4.29509	5.87182	-1.57673	4.79354	5.14246	-0.348917	Down
A_21_P0007221	XLOC_009181	4.55093	6.12588	-1.57495	4.74091	5.087	-0.346087	Down
oebiotech_06481	ENST00000560837	3.31997	4.89109	-1.57112	3.68333	4.04453	-0.361196	Down
oebiotech_27544	TCONS_l2_00026697	6.664	8.23375	-1.56976	6.62019	6.86387	-0.243679	Down
A_21_P0014819	LOC100653001	5.06945	6.63432	-1.56487	5.4865	5.73917	-0.252668	Down
oebiotech_26258	TCONS_l2_00009941	6.15333	7.71749	-1.56416	6.16346	6.42573	-0.262277	Down
A_33_P3233886	LOC100505873	5.90137	7.46528	-1.56392	6.24429	6.69049	-0.446196	Down
A_23_P381368	HOXD10	8.41748	9.9811	-1.56362	9.18848	9.42191	-0.233432	Down
oebiotech_19053	uc002bxp.3	12.0021	13.5656	-1.56356	11.8055	12.2197	-0.414181	Down
oebiotech_26202	TCONS_l2_00009255	8.85326	10.415	-1.56173	8.72497	9.02114	-0.296167	Down
A_21_P0001196	XLOC_001095	3.92957	5.48703	-1.55746	4.43809	4.96939	-0.531301	Down
oebiotech_27639	TCONS_l2_00027533	2.91643	4.46975	-1.55332	3.72891	4.5757	-0.846788	Down
oebiotech_21428	NR_027678	5.694	7.24622	-1.55223	6.11355	6.39007	-0.276523	Down
A_21_P0011366	XLOC_l2_004867	4.88169	6.43315	-1.55146	5.92309	6.31116	-0.388068	Down
oebiotech_25786	TCONS_l2_00003538	7.70942	9.25887	-1.54946	7.90879	8.21406	-0.305278	Down
oebiotech_07875	ENST00000569731	7.40465	8.95386	-1.5492	7.46141	7.82235	-0.360937	Down
A_21_P0000313	SNORA15	4.61933	6.16841	-1.54909	5.15056	5.40052	-0.249961	Down
oebiotech_17995	ENST00000529031	5.52174	7.07068	-1.54894	5.85776	6.1911	-0.333342	Down
oebiotech_18703	uc001ium.2	7.01806	8.5662	-1.54814	7.91773	8.2059	-0.288169	Down
A_21_P0013223	XLOC_l2_013457	5.55803	7.10597	-1.54794	5.44309	6.10189	-0.6588	Down
oebiotech_07025	ENST00000564055	2.61344	4.15993	-1.54649	3.01936	3.80542	-0.786056	Down
A_21_P0014309	WDR90	5.3731	6.91858	-1.54548	4.32959	4.86941	-0.539819	Down
A_21_P0002367	XLOC_001891	4.20133	5.74592	-1.54458	4.978	5.2737	-0.295708	Down
oebiotech_04699	ENST00000528151	5.84667	7.39101	-1.54434	6.30922	6.58833	-0.279111	Down
oebiotech_15420	BC033547	11.6388	13.182	-1.54327	11.9606	12.2719	-0.311213	Down
oebiotech_08048	ENST00000571901	7.11934	8.66029	-1.54095	7.30391	7.67857	-0.374662	Down
oebiotech_10949	AF086020	3.63101	5.17192	-1.54092	4.43513	4.96077	-0.525641	Down
oebiotech_04031	ENST00000519144	3.62239	5.16129	-1.53889	4.22248	4.48687	-0.264388	Down
A_23_P108932	RPL23AP32	8.99313	10.5299	-1.53672	9.41675	9.79016	-0.373407	Down
A_33_P3514859	LOC100506342	3.63415	5.17061	-1.53646	4.09556	4.36085	-0.265295	Down
A_21_P0011460	XLOC_l2_005428	4.67637	6.2127	-1.53633	3.94284	4.40866	-0.465818	Down
A_21_P0001937	XLOC_001757	5.79469	7.3304	-1.53571	5.99663	6.36468	-0.368045	Down
oebiotech_17923	ENST00000523190	6.15612	7.69121	-1.53509	5.93288	6.21443	-0.281551	Down
oebiotech_21963	NR_036515	6.0706	7.60565	-1.53505	5.38436	5.6458	-0.261442	Down
oebiotech_20276	uc010izz.2	2.25792	3.79255	-1.53463	3.1886	3.49122	-0.302621	Down
oebiotech_28192	uc.263+	3.27755	4.81105	-1.5335	4.02331	4.33286	-0.309553	Down
oebiotech_14434	U88048	6.11589	7.64886	-1.53297	6.17741	6.41475	-0.237339	Down
oebiotech_19276	uc002rxj.1	3.19396	4.72684	-1.53288	3.86039	4.09387	-0.233478	Down
oebiotech_12744	AK130268	15.6642	17.1961	-1.53192	16.4847	16.781	-0.296236	Down
oebiotech_14284	AF131757	5.24949	6.78102	-1.53153	5.67776	6.11314	-0.435387	Down
oebiotech_17246	ENST00000457348	4.29826	5.82851	-1.53025	4.89455	5.35555	-0.461001	Down
oebiotech_20712	NR_001297	3.63086	5.15626	-1.5254	3.65955	4.5956	-0.936045	Down
oebiotech_19328	uc002ukr.2	3.48198	5.00426	-1.52227	3.69365	4.7493	-1.05565	Down
oebiotech_26169	TCONS_l2_00008956	3.43032	4.94884	-1.51852	3.91219	4.51194	-0.599751	Down
oebiotech_13645	AF086275	3.8559	5.37401	-1.51812	4.68871	4.92317	-0.234464	Down
oebiotech_15912	AK022993	4.95224	6.46738	-1.51514	5.27925	5.62693	-0.347678	Down
A_21_P0007957	XLOC_010467	2.00214	3.51581	-1.51368	3.18895	3.48025	-0.2913	Down
oebiotech_10803	DQ925682	10.9325	12.445	-1.51253	11.1884	11.5229	-0.334505	Down
oebiotech_13103	AK027101	1.0672	2.57969	-1.51249	3.0117	3.33236	-0.320658	Down
A_33_P3304060	C4orf11	3.64489	5.15692	-1.51203	4.1255	4.40073	-0.275231	Down
A_33_P3274754	LOC100131434	6.39439	7.90589	-1.5115	5.99104	6.55934	-0.568295	Down
oebiotech_17045	ENST00000443623	3.76958	5.27993	-1.51035	3.51443	4.03196	-0.517532	Down
oebiotech_07733	ENST00000568739	6.97267	8.48128	-1.5086	7.13193	7.42466	-0.292733	Down
oebiotech_18890	uc001uxq.2	5.73835	7.24535	-1.507	5.84705	6.20488	-0.357826	Down
oebiotech_06184	ENST00000558671	2.8348	4.34028	-1.50549	3.32519	3.73711	-0.411918	Down
oebiotech_19832	uc003vcj.1	6.06815	7.57298	-1.50483	6.23533	6.60036	-0.36503	Down
A_19_P00320056	HCG18	6.93324	8.43661	-1.50336	7.37349	7.61733	-0.243839	Down
oebiotech_00694	ENST00000420773	4.99806	6.50115	-1.5031	4.6801	5.29704	-0.616945	Down
oebiotech_05233	ENST00000543656	5.58376	7.08666	-1.5029	4.87728	5.34558	-0.4683	Down
A_33_P3410859	LOC729603	4.77217	6.27466	-1.50248	5.24932	6.065	-0.815681	Down
oebiotech_13920	AK095707	3.18982	4.69172	-1.50189	4.79515	5.1867	-0.391552	Down
oebiotech_06863	ENST00000563101	2.64263	4.14268	-1.50005	2.83678	3.44917	-0.612395	Down
A_21_P0009769	XLOC_013350	4.51569	6.01496	-1.49927	5.6522	6.13595	-0.48375	Down
A_33_P3276142	DNM1P46	11.6507	13.1487	-1.498	11.4935	11.8625	-0.368962	Down
A_21_P0007223	XLOC_009181	4.56081	6.05775	-1.49695	4.59342	5.05233	-0.458915	Down
oebiotech_14643	AF009297	4.23513	5.73162	-1.4965	5.10323	5.37886	-0.275627	Down
oebiotech_01507	ENST00000435295	4.2466	5.73993	-1.49333	4.66098	4.95982	-0.298836	Down
oebiotech_22100	NR_037596	7.80589	9.29905	-1.49316	7.8656	8.23058	-0.364985	Down
oebiotech_24466	TCONS_00017672	7.31345	8.8057	-1.49226	7.46068	7.73122	-0.27054	Down
A_33_P3378384	DNM1P46	11.5584	13.0503	-1.49197	11.407	11.6999	-0.292902	Down
oebiotech_15946	CR598056	16.8705	18.3609	-1.4904	17.5183	17.7822	-0.263939	Down
oebiotech_27945	TCONS_l2_00030569	11.7405	13.2302	-1.48973	12.0635	12.4058	-0.342215	Down
oebiotech_24428	TCONS_00017335	2.91759	4.4036	-1.48601	3.44588	3.90082	-0.454941	Down
A_21_P0011890	XLOC_l2_007834	5.68196	7.16654	-1.48458	4.70684	5.11171	-0.404876	Down
A_19_P00316105	L3MBTL1	3.62294	5.1069	-1.48395	3.48102	3.96198	-0.480962	Down
oebiotech_19160	uc002ijw.2	4.16631	5.64881	-1.4825	4.45973	4.87786	-0.418129	Down
oebiotech_07813	ENST00000569275	5.5577	7.0398	-1.4821	5.92894	6.30151	-0.372564	Down
oebiotech_19464	uc003bnq.1	8.62496	10.107	-1.48205	8.67402	9.04477	-0.370748	Down
oebiotech_28412	uc.462+	6.37009	7.8511	-1.48102	6.13181	6.38277	-0.250967	Down
A_21_P0005521	LOC100216545	2.71364	4.19407	-1.48043	3.12684	3.57059	-0.443745	Down
A_21_P0001026	XLOC_000451	8.76511	10.2445	-1.47937	9.21618	9.59483	-0.378649	Down
oebiotech_00794	ENST00000422366	6.54719	8.02541	-1.47823	5.97365	6.28651	-0.312863	Down
A_21_P0011626	XLOC_l2_005871	6.01349	7.49102	-1.47754	6.16337	6.77816	-0.614787	Down
oebiotech_12588	BC128230	5.05174	6.52841	-1.47667	5.24267	5.49247	-0.249799	Down
A_21_P0010944	XLOC_l2_001953	5.04712	6.52349	-1.47637	5.40659	5.86761	-0.461016	Down
A_21_P0004592	XLOC_005126	4.64267	6.11841	-1.47574	4.70935	5.07018	-0.36083	Down
oebiotech_17824	ENST00000517635	3.21335	4.68897	-1.47562	3.37853	4.2323	-0.853766	Down
oebiotech_16669	ENST00000420537	2.51983	3.99485	-1.47502	3.018	3.43952	-0.42152	Down
oebiotech_02835	ENST00000469794	3.27347	4.74828	-1.47481	3.32269	4.12082	-0.798131	Down
A_21_P0000506	SUZ12P	6.95434	8.42898	-1.47464	6.72199	7.01485	-0.292854	Down
oebiotech_26161	TCONS_l2_00008924	6.75546	8.22554	-1.47008	6.60534	6.95895	-0.353605	Down
oebiotech_04559	ENST00000525534	3.32504	4.79319	-1.46815	3.57328	4.06954	-0.496268	Down
A_23_P408341	TSPY26P	4.1795	5.64682	-1.46731	4.19126	4.61785	-0.426595	Down
A_21_P0014928	LOC100653149	9.05387	10.521	-1.46711	8.85568	9.26504	-0.409362	Down
A_19_P00319876	XLOC_011548	3.89305	5.35967	-1.46661	3.23453	3.73145	-0.496915	Down
oebiotech_00367	ENST00000414948	6.52299	7.98903	-1.46604	6.68431	7.12688	-0.44256	Down
oebiotech_16569	ENST00000414142	6.64688	8.11228	-1.46541	7.10028	7.57442	-0.474141	Down
A_32_P11230	LOC399744	7.25912	8.72405	-1.46493	7.18934	7.61235	-0.42301	Down
A_21_P0000827	LOC100506428	2.04213	3.5063	-1.46417	2.56783	3.35952	-0.791682	Down
oebiotech_27946	TCONS_l2_00030570	11.6983	13.1624	-1.46415	12.0288	12.3779	-0.349161	Down
oebiotech_14487	CR618926	6.7115	8.17532	-1.46383	6.92218	7.24579	-0.323614	Down
oebiotech_27212	TCONS_l2_00022600	4.12177	5.58523	-1.46345	4.52714	4.95962	-0.432482	Down
A_21_P0012457	XLOC_l2_010330	7.79602	9.25842	-1.4624	7.59354	7.8989	-0.30536	Down
oebiotech_18298	ENST00000545308	10.3067	11.769	-1.46228	9.65308	9.94754	-0.294458	Down
oebiotech_00958	ENST00000425496	9.69324	11.1554	-1.46217	9.71699	9.99827	-0.281279	Down
oebiotech_12959	AK092769	2.08678	3.54519	-1.45842	3.16242	3.57023	-0.407809	Down
A_33_P3257503	LOC387647	6.89822	8.3559	-1.45768	7.68083	8.07233	-0.391499	Down
oebiotech_27476	TCONS_l2_00026053	5.8929	7.34946	-1.45656	5.74517	6.19967	-0.454497	Down
oebiotech_05571	ENST00000552532	3.77553	5.23205	-1.45652	4.2767	4.91322	-0.636524	Down
oebiotech_14743	AF086004	5.20173	6.6577	-1.45597	4.82237	5.29033	-0.467963	Down
oebiotech_26882	TCONS_l2_00017932	7.94092	9.39617	-1.45525	8.05555	8.33066	-0.275107	Down
A_33_P3251647	PCBP3-OT1	3.84207	5.29714	-1.45507	3.89056	4.79153	-0.900962	Down
oebiotech_02560	ENST00000455163	4.52801	5.98297	-1.45495	4.54182	4.94027	-0.39845	Down
A_21_P0006509	XLOC_008041	2.94361	4.39717	-1.45356	3.29379	3.69875	-0.404966	Down
oebiotech_20183	uc010bao.1	4.24413	5.69739	-1.45326	4.26229	4.66844	-0.406149	Down
A_21_P0012870	XLOC_l2_011873	3.24397	4.69534	-1.45137	3.0982	3.38604	-0.287841	Down
A_19_P00324359	P39188	6.1108	7.5606	-1.44981	6.02013	6.6229	-0.602767	Down
oebiotech_15094	AF147368	3.28696	4.73664	-1.44968	3.93444	4.23661	-0.302171	Down
A_33_P3210443	LOC145216	10.3508	11.7997	-1.44894	10.7592	11.0685	-0.309277	Down
A_21_P0014176	LOC100506534	1.35828	2.80635	-1.44808	1.85376	2.88215	-1.0284	Down
A_21_P0006357	XLOC_007457	1.88234	3.3284	-1.44606	2.80581	3.31734	-0.511524	Down
oebiotech_19000	uc001zcj.2	6.70909	8.15502	-1.44594	6.59936	7.06456	-0.465193	Down
A_21_P0006797	XLOC_008972	8.0081	9.45357	-1.44547	7.07941	7.3408	-0.261381	Down
oebiotech_05245	ENST00000544115	2.58405	4.02712	-1.44306	3.07883	3.42367	-0.344843	Down
oebiotech_16287	BC040728	5.76597	7.20837	-1.44239	5.79475	6.29561	-0.500863	Down
oebiotech_06114	ENST00000558190	4.0304	5.47209	-1.44169	4.71638	5.05569	-0.33931	Down
oebiotech_25676	TCONS_l2_00002369	2.91046	4.35161	-1.44116	3.66907	4.03596	-0.366889	Down
oebiotech_21907	NR_034127	4.96268	6.40255	-1.43987	4.93458	5.4253	-0.490721	Down
oebiotech_00760	ENST00000421894	5.99164	7.43088	-1.43924	5.58723	5.91936	-0.33213	Down
A_23_P148600	INE1	5.05999	6.49901	-1.43902	5.17406	5.42981	-0.255748	Down
A_33_P3340620	CYP2G1P	4.03291	5.46908	-1.43616	4.1261	4.71039	-0.58429	Down
oebiotech_06740	ENST00000562524	2.26571	3.70101	-1.43529	2.74192	3.21061	-0.468689	Down
oebiotech_19508	uc003edb.1	4.73192	6.16262	-1.4307	5.23932	6.1685	-0.929188	Down
oebiotech_17627	ENST00000505541	6.422	7.85114	-1.42914	6.29164	6.64119	-0.349557	Down
A_21_P0009187	XLOC_012408	10.3389	11.7677	-1.42887	10.708	11.031	-0.322937	Down
oebiotech_01984	ENST00000444093	5.56354	6.99208	-1.42854	5.27279	5.90411	-0.63132	Down
A_21_P0012266	XLOC_l2_009332	4.61412	6.04165	-1.42753	5.02398	5.48253	-0.458551	Down
A_21_P0012127	XLOC_l2_008667	3.93282	5.3595	-1.42669	4.30718	4.81474	-0.507566	Down
A_21_P0004847	XLOC_005188	1.33737	2.7639	-1.42653	2.8778	3.33618	-0.45838	Down
A_21_P0011502	RPL23AP7	8.45258	9.87895	-1.42637	8.41981	8.83861	-0.418794	Down
A_19_P00321809	LOC401320	4.85612	6.2794	-1.42328	5.48768	5.80816	-0.320476	Down
A_21_P0014843	LOC100507149	2.79355	4.21617	-1.42262	3.01406	3.27298	-0.258922	Down
oebiotech_00241	ENST00000413004	4.32783	5.74974	-1.42191	4.9347	5.40273	-0.468024	Down
A_21_P0000395	SNORD111	6.05784	7.47785	-1.42001	5.98038	6.40692	-0.426535	Down
oebiotech_18755	uc001lfe.1	3.62317	5.04272	-1.41955	4.45779	4.80677	-0.348978	Down
oebiotech_03831	ENST00000515464	2.08718	3.5066	-1.41942	3.1325	3.65758	-0.52508	Down
oebiotech_15745	CR603190	3.99365	5.41298	-1.41932	3.45281	4.41911	-0.966292	Down
A_21_P0000256	SNORD28	10.3398	11.759	-1.41912	9.72418	10.0221	-0.297943	Down
A_33_P3402329	MGC16121	4.0088	5.4271	-1.41829	4.26169	4.60231	-0.340623	Down
oebiotech_15896	CR603839	3.81668	5.2338	-1.41711	4.99204	5.29741	-0.305371	Down
A_21_P0001506	XLOC_000839	3.57968	4.99674	-1.41705	4.57098	4.84276	-0.271774	Down
oebiotech_21171	NR_026591	12.1125	13.5291	-1.41664	12.4515	12.7725	-0.320979	Down
oebiotech_07935	ENST00000570038	5.07268	6.48886	-1.41618	4.89869	5.21399	-0.315302	Down
A_21_P0003016	XLOC_002779	2.46512	3.87864	-1.41352	3.89613	4.17501	-0.278882	Down
oebiotech_25822	TCONS_l2_00003950	5.42998	6.842	-1.41201	5.61914	5.89214	-0.272999	Down
A_32_P10133	PRINS	4.48791	5.8999	-1.41199	4.67547	5.3049	-0.629426	Down
oebiotech_07610	ENST00000567913	9.72749	11.1393	-1.41179	9.81378	10.0785	-0.264733	Down
A_21_P0002158	XLOC_001317	2.67422	4.08406	-1.40984	3.25574	3.57885	-0.323111	Down
oebiotech_27416	TCONS_l2_00025846	5.96007	7.36911	-1.40904	5.79302	6.2109	-0.417886	Down
oebiotech_22171	NR_037846_6	6.07728	7.48592	-1.40864	5.41208	5.79868	-0.386598	Down
oebiotech_04746	ENST00000529215	9.17491	10.5812	-1.40629	9.32332	9.62909	-0.305777	Down
A_21_P0006831	XLOC_008375	9.37342	10.7779	-1.40451	9.91305	10.3213	-0.408258	Down
oebiotech_26165	TCONS_l2_00008936	3.69794	5.10234	-1.4044	4.34455	4.71002	-0.36547	Down
oebiotech_13026	AL109711	4.77954	6.18252	-1.40298	4.77473	5.59668	-0.821945	Down
oebiotech_17459	ENST00000499953	4.35607	5.75587	-1.3998	4.71409	5.15109	-0.436997	Down
oebiotech_08575	OTTHUMT00000052782	2.47414	3.8709	-1.39676	3.57423	3.83948	-0.265257	Down
A_21_P0010714	XLOC_l2_000353	3.08179	4.4783	-1.39652	3.05272	3.62916	-0.576442	Down
A_21_P0009593	XLOC_012899	3.0153	4.41119	-1.39589	3.70452	4.16003	-0.455508	Down
oebiotech_25878	TCONS_l2_00004868	6.6733	8.0687	-1.3954	6.40398	6.70287	-0.298897	Down
oebiotech_04823	ENST00000531087	4.01885	5.41321	-1.39436	4.22003	4.63972	-0.419693	Down
oebiotech_15550	BC045653	3.88962	5.28341	-1.39378	2.79716	3.62965	-0.832487	Down
oebiotech_03056	ENST00000499452	2.99867	4.39097	-1.39231	3.88918	4.15139	-0.262209	Down
A_21_P0014314	LOC100507458	4.75671	6.14832	-1.39162	4.39205	4.98331	-0.591267	Down
A_33_P3378383	DNM1P46	10.9132	12.2988	-1.38568	10.7485	11.0521	-0.303603	Down
oebiotech_20764	NR_002329	3.65223	5.03698	-1.38475	3.51916	4.73872	-1.21956	Down
oebiotech_17919	ENST00000522875	8.08911	9.47368	-1.38457	7.74309	8.12943	-0.386346	Down
oebiotech_06055	ENST00000557778	3.54048	4.92389	-1.38341	3.50182	4.1443	-0.64248	Down
oebiotech_07683	ENST00000568345	2.64189	4.02465	-1.38275	3.39377	3.73965	-0.345881	Down
oebiotech_01808	ENST00000440880	4.69283	6.07525	-1.38242	5.92729	6.22206	-0.294771	Down
A_32_P85591	H2BFXP	11.2778	12.6591	-1.38138	11.5592	11.9476	-0.388441	Down
oebiotech_19444	uc003abv.2	4.55637	5.93736	-1.38099	4.76815	5.16358	-0.395428	Down
A_21_P0011091	XLOC_l2_003293	4.02916	5.41015	-1.38099	3.73266	4.38773	-0.655065	Down
oebiotech_05886	ENST00000555983	3.11084	4.49113	-1.38028	3.19757	3.94483	-0.747257	Down
oebiotech_01393	ENST00000433374	2.46887	3.84745	-1.37858	3.32376	3.81797	-0.494207	Down
A_33_P3245454	LOC389834	4.6813	6.05956	-1.37826	5.31725	5.58854	-0.271285	Down
A_21_P0010619	XLOC_l2_000941	5.28037	6.65824	-1.37787	5.1555	5.45391	-0.298409	Down
A_33_P3386467	RPL23AP7	6.86027	8.23724	-1.37697	6.97145	7.27201	-0.30056	Down
A_33_P3323760	LOC153684	6.38383	7.75993	-1.3761	6.47029	6.77321	-0.302918	Down
oebiotech_18633	uc001elt.1	2.18332	3.55843	-1.37511	2.5432	3.24616	-0.702963	Down
A_21_P0011264	XLOC_l2_004371	4.01643	5.38901	-1.37258	3.63415	3.97946	-0.345308	Down
A_21_P0011773	XLOC_l2_006862	8.38119	9.75283	-1.37164	8.29913	8.74699	-0.447865	Down
A_21_P0013085	XLOC_l2_013031	11.2538	12.6255	-1.37163	11.3598	11.7441	-0.384344	Down
oebiotech_00218	ENST00000412439	5.24084	6.61137	-1.37053	5.32678	5.85517	-0.52839	Down
oebiotech_27626	TCONS_l2_00027371	2.91695	4.28545	-1.3685	3.26446	4.00228	-0.737823	Down
A_21_P0013621	XLOC_l2_015121	9.15579	10.5226	-1.36681	9.08913	9.59079	-0.501659	Down
oebiotech_14974	AF147404	4.47933	5.84543	-1.3661	4.7582	5.52398	-0.765777	Down
oebiotech_07389	ENST00000566411	4.78087	6.14646	-1.36559	4.54867	4.98281	-0.434141	Down
A_21_P0003297	XLOC_003228	1.60854	2.97377	-1.36523	2.44611	2.92924	-0.483139	Down
oebiotech_06952	ENST00000563660	4.33621	5.69948	-1.36327	3.0122	3.43249	-0.420294	Down
oebiotech_00372	ENST00000415000	4.62039	5.98141	-1.36102	5.33463	5.73315	-0.398515	Down
A_21_P0011021	LOC650368	9.68743	11.048	-1.36061	9.8674	10.1892	-0.321803	Down
A_21_P0007330	XLOC_009401	5.50398	6.864	-1.36002	5.47104	5.80736	-0.336322	Down
oebiotech_13772	CR597362	2.9296	4.28806	-1.35846	3.33236	3.60243	-0.270066	Down
oebiotech_15655	AK056037	3.20007	4.55758	-1.35752	3.37988	3.92595	-0.54607	Down
oebiotech_14112	AK055580	4.63671	5.99374	-1.35703	4.82261	5.43871	-0.616107	Down
oebiotech_27232	TCONS_l2_00022722	6.21039	7.56723	-1.35684	5.85988	6.23256	-0.372677	Down
oebiotech_17921	ENST00000522963	4.35684	5.71365	-1.35682	3.60009	4.43594	-0.835845	Down
A_21_P0008853	XLOC_011523	2.78577	4.14239	-1.35662	3.23607	3.7578	-0.521733	Down
oebiotech_26464	TCONS_l2_00012781	8.36846	9.72409	-1.35563	8.25475	8.69866	-0.443912	Down
oebiotech_18829	uc001que.3	6.21697	7.57196	-1.35499	6.56191	6.86722	-0.30532	Down
oebiotech_09967	OTTHUMT00000044595	3.49144	4.84149	-1.35005	3.83517	4.36494	-0.529773	Down
oebiotech_21548	NR_028453	3.68595	5.03593	-1.34998	4.22999	4.58296	-0.352979	Down
oebiotech_02095	ENST00000446136	6.38556	7.73348	-1.34792	6.54275	6.84146	-0.298712	Down
A_21_P0000778	LOC100507331	4.28252	5.63007	-1.34755	4.19802	4.55675	-0.358732	Down
oebiotech_26410	TCONS_l2_00011964	11.0606	12.4058	-1.34517	11.0068	11.3832	-0.376415	Down
A_23_P412427	NS3BP	7.37113	8.71599	-1.34486	6.26783	6.60997	-0.342141	Down
oebiotech_03656	ENST00000512133	2.92356	4.26816	-1.3446	3.86789	4.19017	-0.322283	Down
oebiotech_08883	OTTHUMT00000041565	5.04493	6.38922	-1.34429	5.55844	5.96603	-0.407592	Down
oebiotech_07480	ENST00000567093	6.77321	8.11725	-1.34404	6.93947	7.35306	-0.413591	Down
oebiotech_24621	TCONS_00019579	4.21666	5.56006	-1.3434	5.47781	5.8863	-0.408493	Down
oebiotech_22617	NR_045683	7.45757	8.80055	-1.34298	6.86584	7.13634	-0.270499	Down
oebiotech_10103	OTTHUMT00000049090	8.17728	9.51892	-1.34164	8.43042	8.70025	-0.26983	Down
oebiotech_16581	ENST00000415295	3.97784	5.3193	-1.34146	4.85765	5.18518	-0.327525	Down
oebiotech_20876	NR_003562	5.47246	6.81292	-1.34046	5.05932	5.45351	-0.394198	Down
oebiotech_18801	uc001pdv.2	12.4124	13.752	-1.33967	11.6492	11.9564	-0.307204	Down
A_21_P0000999	XLOC_000337	4.08257	5.42218	-1.33962	4.81721	5.09582	-0.278602	Down
oebiotech_20250	uc010hcz.2	7.34817	8.68644	-1.33827	7.234	7.5358	-0.301804	Down
oebiotech_13839	BC034308	4.9924	6.33042	-1.33802	5.15726	5.47019	-0.312934	Down
oebiotech_27193	TCONS_l2_00022176	6.8366	8.17357	-1.33697	6.68452	7.01898	-0.33446	Down
oebiotech_21478	NR_027996	7.62356	8.9603	-1.33673	7.5513	7.90923	-0.357929	Down
oebiotech_20179	uc010azf.2	4.50929	5.84566	-1.33637	5.02038	5.37122	-0.350841	Down
oebiotech_10492	OTTHUMT00000033260	3.37922	4.71278	-1.33356	3.23909	3.92834	-0.689248	Down
oebiotech_19257	uc002qwb.2	2.52338	3.85429	-1.33091	2.80468	3.1752	-0.370518	Down
A_33_P3258953	EP400NL	4.38091	5.71096	-1.33004	3.90815	4.29509	-0.38694	Down
oebiotech_20478	uc010yya.1	7.9991	9.32834	-1.32924	7.96115	8.38773	-0.426582	Down
A_21_P0007462	XLOC_009448	3.12055	4.44583	-1.32528	3.2247	4.69427	-1.46957	Down
oebiotech_08421	OTTHUMT00000060763	4.89858	6.22376	-1.32518	5.09755	5.57764	-0.480089	Down
A_21_P0009005	XLOC_011866	4.47864	5.80378	-1.32514	3.78171	4.10597	-0.324255	Down
oebiotech_09528	OTTHUMT00000329846	3.51848	4.84264	-1.32416	3.95993	4.58229	-0.622366	Down
oebiotech_03710	ENST00000513082	1.34264	2.66472	-1.32209	2.53729	3.05943	-0.522139	Down
A_21_P0013321	XLOC_l2_013873	4.78694	6.10841	-1.32148	4.76212	5.06845	-0.306337	Down
oebiotech_15495	BC035156	2.7462	4.06757	-1.32137	3.20821	3.82686	-0.618652	Down
oebiotech_23861	TCONS_00010110	3.45922	4.7736	-1.31439	3.59591	4.19762	-0.601715	Down
oebiotech_06319	ENST00000559739	3.07968	4.39299	-1.31331	3.26975	3.56156	-0.29181	Down
A_21_P0010161	XLOC_013923	3.07734	4.39045	-1.31311	3.29642	3.85539	-0.558967	Down
A_19_P00322574	TCONS_l2_00017670	5.05346	6.36607	-1.31261	5.0015	5.34934	-0.347842	Down
oebiotech_05337	ENST00000546767	3.56745	4.87365	-1.3062	3.7558	4.13172	-0.375913	Down
A_21_P0011655	PDXDC2P	8.53682	9.84236	-1.30554	8.14677	8.49207	-0.345297	Down
oebiotech_02072	ENST00000445565	4.3217	5.62636	-1.30467	4.85513	5.17427	-0.319144	Down
oebiotech_19614	uc003jgj.2	5.53731	6.84158	-1.30427	6.00333	6.44724	-0.443904	Down
oebiotech_12420	BC017047	13.2115	14.515	-1.30349	13.2	14.0058	-0.805777	Down
A_21_P0008954	XLOC_011747	9.6244	10.9238	-1.29945	9.82934	10.1023	-0.272959	Down
oebiotech_17731	LINC00461	1.72895	3.027	-1.29804	1.39786	3.24255	-1.84469	Down
oebiotech_15947	CR614989	15.8345	17.1317	-1.29727	16.1746	16.7259	-0.551367	Down
oebiotech_03802	ENST00000514848	6.19317	7.48892	-1.29575	6.16333	6.4472	-0.283871	Down
A_21_P0006033	XLOC_007466	2.48078	3.77561	-1.29483	2.68142	3.54406	-0.86264	Down
A_23_P254768	HCG4	3.29689	4.59011	-1.29323	3.78343	4.20941	-0.425982	Down
oebiotech_28488	uc.96+	4.25895	5.55095	-1.292	4.08796	4.42783	-0.339874	Down
oebiotech_26253	TCONS_l2_00009915	8.50328	9.79359	-1.29031	8.44056	8.79917	-0.358609	Down
oebiotech_20970	NR_024005	6.60765	7.89557	-1.28791	6.13132	6.48261	-0.351293	Down
A_19_P00809055	LOC400657	2.3984	3.68599	-1.2876	3.62239	4.07321	-0.450818	Down
A_21_P0013250	XLOC_l2_013485	6.53847	7.82604	-1.28757	6.25586	6.72717	-0.47131	Down
A_23_P428640	PPP1R3E	5.42168	6.7057	-1.28402	5.26678	5.72618	-0.459405	Down
oebiotech_12623	DQ655952	6.12939	7.41238	-1.28299	6.07388	6.4575	-0.38362	Down
oebiotech_15977	AF050146	4.15452	5.43368	-1.27916	4.54991	5.02615	-0.476244	Down
oebiotech_13564	BC008639	3.52979	4.80711	-1.27733	3.54344	4.22343	-0.679988	Down
oebiotech_19725	uc003pvc.3	2.55439	3.8316	-1.27721	3.22545	3.57353	-0.34808	Down
oebiotech_20736	NR_002139_8	2.98071	4.25139	-1.27067	3.5748	3.89714	-0.322339	Down
oebiotech_17478	ENST00000500370	5.06148	6.32919	-1.26771	5.05517	5.43767	-0.382498	Down
oebiotech_16753	ENST00000425914	2.61485	3.88248	-1.26763	2.65822	3.47121	-0.812984	Down
oebiotech_00022	ENST00000331096	3.03415	4.30128	-1.26713	3.29628	3.71239	-0.416112	Down
A_23_P377616	CIRBP	8.11221	9.37881	-1.2666	6.93478	7.28133	-0.346554	Down
oebiotech_22791	NR_046477	4.0403	5.30676	-1.26646	4.26107	4.90268	-0.64161	Down
oebiotech_01509	ENST00000435317	6.00988	7.27622	-1.26634	6.45858	6.84103	-0.382455	Down
oebiotech_25684	TCONS_l2_00002387	3.42367	4.68957	-1.2659	3.57261	4.12889	-0.556286	Down
oebiotech_07586	ENST00000567781	5.15454	6.41982	-1.26527	5.42591	5.85708	-0.431179	Down
oebiotech_22233	NR_037985	2.70897	3.97393	-1.26495	3.21275	3.70984	-0.497093	Down
A_21_P0014535	LOC100506718	4.46788	5.72708	-1.2592	4.70923	5.10295	-0.393714	Down
A_21_P0014083	AGAP1-IT1	5.40006	6.6587	-1.25865	5.58885	5.97564	-0.386793	Down
oebiotech_22609	NR_045666	5.75746	7.01532	-1.25786	5.20133	5.83215	-0.630821	Down
oebiotech_02926	ENST00000483087	11.6925	12.9498	-1.25731	11.9545	12.3118	-0.357247	Down
A_21_P0009615	XLOC_012725	2.42828	3.68496	-1.25668	3.59587	3.87897	-0.283097	Down
oebiotech_06809	ENST00000562869	4.55561	5.81174	-1.25613	4.75021	5.24882	-0.498608	Down
A_21_P0000383	SNORD84	8.86765	10.1191	-1.25149	8.17946	8.63115	-0.451698	Down
A_21_P0014623	LOC100505616	4.23402	5.48305	-1.24903	4.61747	5.09637	-0.478897	Down
A_21_P0011895	XLOC_l2_007834	4.8131	6.06084	-1.24774	4.36663	4.65386	-0.287231	Down
A_21_P0000947	XLOC_000044	5.10639	6.35411	-1.24772	4.74112	5.18278	-0.441659	Down
oebiotech_20916	NR_003929	5.67918	6.92667	-1.24749	4.88524	5.36132	-0.476075	Down
oebiotech_12467	DQ185039	6.81989	8.06683	-1.24695	7.07086	7.40079	-0.329928	Down
oebiotech_20583	uc011fon.1	1.84844	3.09475	-1.24631	3.09921	3.58724	-0.488026	Down
A_21_P0010662	LOC100506023	5.84328	7.08662	-1.24334	5.6092	6.09271	-0.483512	Down
oebiotech_15089	AJ488204	9.19984	10.4425	-1.24264	9.56453	9.92201	-0.357481	Down
oebiotech_24904	TCONS_00023191	7.06924	8.31068	-1.24145	6.87346	7.34942	-0.475956	Down
oebiotech_27540	TCONS_l2_00026657	4.52758	5.76866	-1.24108	3.68356	5.25247	-1.56891	Down
A_21_P0012385	XLOC_l2_009804	8.97652	10.2161	-1.23953	9.29899	9.61595	-0.316962	Down
oebiotech_16912	ENST00000435469	6.29948	7.53426	-1.23478	6.24256	6.86482	-0.622267	Down
oebiotech_09461	OTTHUMT00000330753	2.89533	4.12998	-1.23465	2.69842	3.34642	-0.647994	Down
oebiotech_09084	OTTHUMT00000322347	3.77513	5.00889	-1.23376	3.64328	4.41348	-0.770194	Down
A_24_P516246	FLJ12825	4.03304	5.26565	-1.23261	4.10103	4.58506	-0.484034	Down
oebiotech_17596	ENST00000503960	5.16177	6.39371	-1.23195	5.10753	5.41313	-0.305594	Down
oebiotech_22790	NR_046476	3.86182	5.09212	-1.2303	4.17825	4.72221	-0.543964	Down
A_21_P0011682	XLOC_l2_006651	4.45142	5.68008	-1.22866	4.35599	4.80112	-0.445127	Down
oebiotech_25744	TCONS_l2_00002989	3.73062	4.95927	-1.22865	4.13088	4.64413	-0.513252	Down
oebiotech_05381	ENST00000547834	3.3221	4.54974	-1.22764	3.20083	3.59415	-0.393321	Down
oebiotech_19188	uc002kmj.1	2.93343	4.15939	-1.22596	2.85551	3.28696	-0.431453	Down
oebiotech_03427	ENST00000507770	3.16335	4.38332	-1.21997	3.20574	4.01235	-0.806614	Down
oebiotech_02420	ENST00000452467	2.35138	3.56923	-1.21784	3.28247	3.7541	-0.471634	Down
oebiotech_14816	AK055059	4.57133	5.78613	-1.2148	4.91233	5.69278	-0.780447	Down
oebiotech_08287	ENST00000576590	6.10619	7.31899	-1.2128	5.78322	6.15034	-0.367121	Down
oebiotech_03138	ENST00000501834	3.46984	4.67969	-1.20985	3.99539	4.34534	-0.349955	Down
oebiotech_24035	TCONS_00011757	3.95485	5.16429	-1.20944	3.69992	4.08011	-0.380196	Down
oebiotech_25595	TCONS_l2_00001625	6.47018	7.67564	-1.20546	6.26104	6.71825	-0.457213	Down
oebiotech_00752	ENST00000421759	3.18669	4.39213	-1.20545	2.98799	3.63851	-0.650521	Down
A_21_P0002144	XLOC_002523	2.51114	3.71649	-1.20535	3.13437	3.44929	-0.314916	Down
oebiotech_11636	AJ005694	7.18547	8.39032	-1.20484	7.748	8.05748	-0.309481	Down
A_21_P0008899	XLOC_011618	5.97091	7.17535	-1.20444	4.83203	5.32987	-0.49784	Down
oebiotech_18013	ENST00000530825	5.86806	7.06722	-1.19916	5.79545	6.11117	-0.315727	Down
A_21_P0007471	XLOC_009585	4.63603	5.83368	-1.19765	4.58938	5.04046	-0.451076	Down
oebiotech_17771	ENST00000513271	4.10623	5.30164	-1.19541	3.90732	4.38607	-0.478756	Down
A_21_P0014736	LOC100506538	5.86318	7.05092	-1.18774	6.23948	6.57166	-0.332181	Down
oebiotech_19611	uc003jev.1	7.38457	8.57185	-1.18728	8.31421	8.73787	-0.423657	Down
oebiotech_05520	ENST00000551152	1.45684	2.64174	-1.1849	3.19942	3.56763	-0.368208	Down
oebiotech_19579	uc003idi.3	2.8894	4.07341	-1.18401	3.22868	3.63614	-0.407459	Down
oebiotech_20593	uc011fzu.1	4.53083	5.71482	-1.18399	3.64536	4.05519	-0.409827	Down
oebiotech_20858	NR_003265	6.23356	7.41701	-1.18345	6.10475	6.4189	-0.314148	Down
A_21_P0014225	LOC100505905	8.33341	9.51624	-1.18284	8.71504	9.09432	-0.379278	Down
oebiotech_26297	TCONS_l2_00010385	6.44624	7.62872	-1.18248	5.75713	6.18829	-0.431165	Down
oebiotech_19533	uc003flo.2	2.11587	3.29712	-1.18125	3.18103	3.71369	-0.532658	Down
oebiotech_14586	AF251188	4.29952	5.47997	-1.18045	4.18693	4.4912	-0.304275	Down
oebiotech_25596	TCONS_l2_00001627	5.86407	7.04133	-1.17726	5.6749	6.14812	-0.47322	Down
A_21_P0003070	XLOC_002952	3.55761	4.7344	-1.17679	3.38795	4.12219	-0.734242	Down
oebiotech_10989	AF086493	3.88505	5.06137	-1.17632	4.07687	4.39213	-0.315263	Down
oebiotech_17815	ENST00000515617	3.89146	5.06715	-1.17569	3.6104	3.96458	-0.354188	Down
oebiotech_21916	NR_034160	1.63891	2.8144	-1.17549	3.1601	3.45998	-0.299882	Down
oebiotech_13855	AK124444	3.1355	4.31081	-1.17531	2.95935	3.52156	-0.562207	Down
oebiotech_11208	BC005401	7.88484	9.05996	-1.17512	8.23724	8.55683	-0.319588	Down
oebiotech_01955	ENST00000443622	3.77936	4.9543	-1.17494	3.87394	4.61314	-0.739205	Down
A_33_P3254695	RNU105A	13.1972	14.3719	-1.17469	11.9653	12.4398	-0.474538	Down
oebiotech_12264	Y17171	16.1564	17.331	-1.17464	16.6666	17.0342	-0.367578	Down
oebiotech_17842	ENST00000518528	7.87692	9.05128	-1.17436	7.35469	7.94727	-0.592572	Down
oebiotech_10729	BK005567	11.0369	12.2085	-1.17153	10.1913	10.5805	-0.389197	Down
A_24_P208737	GHRLOS	4.71002	5.88002	-1.16999	4.62609	4.93975	-0.313663	Down
oebiotech_00234	ENST00000412798	2.77137	3.94083	-1.16946	2.94866	3.25195	-0.303296	Down
oebiotech_04460	ENST00000523905	4.27	5.43841	-1.16841	4.51297	4.81746	-0.304491	Down
A_33_P3397670	CSPG4P1Y	6.37229	7.5393	-1.16701	6.01509	6.32557	-0.310474	Down
A_23_P126089	SPRR2C	9.50847	10.6748	-1.16634	9.38338	9.77437	-0.39099	Down
oebiotech_16083	BC017357	5.47121	6.63739	-1.16618	5.44266	5.81165	-0.368984	Down
A_21_P0009603	XLOC_012626	8.38839	9.55107	-1.16268	8.74719	9.08064	-0.333448	Down
oebiotech_18153	ENST00000538329	2.60668	3.76762	-1.16095	2.93281	3.66655	-0.733736	Down
oebiotech_07414	ENST00000566575	4.71842	5.87735	-1.15893	4.20731	4.75342	-0.546109	Down
A_21_P0002453	XLOC_002131	4.71142	5.86981	-1.15839	4.80293	5.36326	-0.560336	Down
A_33_P3214209	GUSBP1	5.56226	6.7179	-1.15565	5.54126	5.95522	-0.413961	Down
oebiotech_01444	ENST00000434195	4.01439	5.16953	-1.15514	3.49215	3.83773	-0.345582	Down
oebiotech_21390	NR_027444	3.71685	4.87163	-1.15477	3.58276	4.55277	-0.970007	Down
A_21_P0000270	SNORA63	14.33	15.4776	-1.14765	13.4813	13.8514	-0.370141	Down
oebiotech_08052	ENST00000571963	5.83031	6.97361	-1.14329	5.30335	5.8071	-0.503748	Down
oebiotech_20371	uc010qmq.1	3.67425	4.81689	-1.14264	3.82222	4.52301	-0.700783	Down
A_21_P0011147	XLOC_l2_003757	4.48869	5.63074	-1.14206	4.43378	4.77413	-0.340347	Down
oebiotech_14398	AL110200	3.88887	5.03029	-1.14142	4.17385	4.83748	-0.663622	Down
oebiotech_19843	uc003vmn.2	4.83524	5.97592	-1.14069	5.5055	6.0415	-0.536008	Down
oebiotech_08197	ENST00000574616	4.4692	5.60982	-1.14062	5.34063	5.81946	-0.478826	Down
oebiotech_15628	BC006310	6.72	7.86031	-1.14032	6.60569	7.15587	-0.550183	Down
oebiotech_06483	ENST00000560853	9.0225	10.1582	-1.13569	9.33881	9.65151	-0.312701	Down
oebiotech_02023	ENST00000444793	8.3974	9.52612	-1.12871	8.68849	9.08659	-0.398101	Down
A_19_P00317871	PVT1	7.92863	9.05671	-1.12807	7.2401	7.75744	-0.517333	Down
A_21_P0005949	PVT1	8.21363	9.34157	-1.12794	7.60499	8.04376	-0.438769	Down
A_24_P110780	NEXN-AS1	3.52111	4.64826	-1.12715	4.06596	4.44168	-0.375714	Down
oebiotech_08469	OTTHUMT00000055377	6.35766	7.48348	-1.12582	6.11889	6.6397	-0.520813	Down
oebiotech_21296	NR_027005	5.32801	6.45361	-1.12559	5.22829	5.83779	-0.609501	Down
oebiotech_07443	ENST00000566864	8.14889	9.2744	-1.12552	7.87287	8.18543	-0.312559	Down
oebiotech_18768	uc001lxr.2	4.37062	5.49466	-1.12404	5.4258	5.79609	-0.370292	Down
A_21_P0004871	XLOC_005244	6.39479	7.51389	-1.11909	5.58405	5.93675	-0.352708	Down
oebiotech_20479	uc010yyb.1	7.98428	9.09924	-1.11496	7.88432	8.27696	-0.392641	Down
A_21_P0010403	XLOC_014192	4.78624	5.8998	-1.11356	4.67345	5.43247	-0.759018	Down
A_21_P0007830	XLOC_009713	5.03947	6.14618	-1.10671	4.11077	4.64403	-0.533266	Down
oebiotech_07685	ENST00000568363	5.27533	6.38093	-1.10561	4.64957	5.20293	-0.553361	Down
A_21_P0003334	XLOC_003457	2.07192	3.17492	-1.10301	2.60623	3.26409	-0.657856	Down
oebiotech_12858	BC037860	4.96199	6.06419	-1.10221	5.04046	5.44459	-0.404128	Down
oebiotech_24142	TCONS_00013249	5.66888	6.7689	-1.10003	5.39268	5.82275	-0.430066	Down
A_21_P0000291	SNORD41	13.6938	14.792	-1.09817	12.5776	13.0243	-0.446672	Down
oebiotech_20951	NR_023312	8.19199	9.28738	-1.09539	6.91473	7.32931	-0.41458	Down
A_33_P3240717	CDKN2B-AS	3.38073	4.47217	-1.09144	2.00079	2.38901	-0.388217	Down
oebiotech_14585	BC061593	7.98468	9.06972	-1.08504	7.81131	8.15787	-0.346556	Down
oebiotech_17996	ENST00000529069	4.5466	5.62975	-1.08315	4.38742	4.75451	-0.367088	Down
oebiotech_08021	ENST00000571219	5.30921	6.39145	-1.08224	5.44329	5.80333	-0.360034	Down
A_21_P0011313	XLOC_l2_004611	3.33338	4.41549	-1.08212	3.18195	3.85486	-0.672916	Down
oebiotech_20933	NR_015341	4.66182	5.74052	-1.0787	5.33798	5.84136	-0.503385	Down
oebiotech_15268	AF131786	3.71982	4.79603	-1.07621	3.97893	4.31812	-0.339187	Down
oebiotech_15266	CR594841	3.33432	4.41045	-1.07614	3.64842	4.11303	-0.464605	Down
oebiotech_01329	ENST00000432258	5.93985	7.01546	-1.07561	5.96589	6.50402	-0.538127	Down
oebiotech_07799	ENST00000569162	6.82649	7.90054	-1.07405	6.72545	7.21393	-0.488477	Down
oebiotech_18229	ENST00000541574	4.90552	5.97615	-1.07064	4.57023	4.93524	-0.365008	Down
oebiotech_28274	uc.338+	6.49327	7.56067	-1.06741	6.61955	7.00841	-0.388857	Down
oebiotech_03246	ENST00000504204	4.33818	5.40314	-1.06496	4.51856	5.08689	-0.568331	Down
oebiotech_26004	TCONS_l2_00007052	4.79867	5.86326	-1.0646	4.35435	4.70487	-0.350524	Down
A_21_P0006654	XLOC_008391	2.37892	3.44282	-1.0639	2.8733	3.53497	-0.661674	Down
A_33_P3327697	LOC145474	4.31673	5.3782	-1.06147	4.21985	4.59517	-0.375324	Down
A_33_P3248227	PVT1	7.54209	8.60272	-1.06063	7.09193	7.47917	-0.387235	Down
oebiotech_21302	NR_027027	7.42133	8.48039	-1.05906	7.36153	7.72264	-0.361105	Down
oebiotech_09027	OTTHUMT00000132641	5.13985	6.19509	-1.05524	5.25417	5.60124	-0.347071	Down
oebiotech_06433	ENST00000560499	2.56641	3.62144	-1.05503	2.5703	2.95501	-0.384706	Down
A_21_P0009388	XLOC_012171	4.5277	5.58211	-1.0544	4.45903	4.8727	-0.413671	Down
oebiotech_26126	TCONS_l2_00008610	6.54201	7.59542	-1.05342	6.66122	7.23108	-0.569867	Down
oebiotech_24282	TCONS_00015355	8.35017	9.3979	-1.04773	7.77871	8.22483	-0.446118	Down
A_21_P0009228	XLOC_012143	3.13097	4.17859	-1.04763	2.79956	3.31409	-0.514536	Down
A_21_P0000554	KALRN	2.95998	4.00683	-1.04684	3.3136	4.29605	-0.982454	Down
A_21_P0012343	XLOC_l2_009469	3.83346	4.8798	-1.04634	2.06691	2.93271	-0.865795	Down
A_21_P0000336	SNORA54	7.91793	8.96368	-1.04575	7.10795	7.53737	-0.429429	Down
oebiotech_01796	ENST00000440570	3.49518	4.53995	-1.04477	3.28048	3.98009	-0.699616	Down
oebiotech_10486	OTTHUMT00000097635	5.7277	6.77229	-1.04459	5.67773	6.19118	-0.51345	Down
A_21_P0007013	XLOC_008922	4.62392	5.66627	-1.04235	4.70606	5.15995	-0.453884	Down
oebiotech_18568	uc001ays.2	7.04829	8.08471	-1.03642	6.76408	7.12971	-0.365631	Down
A_33_P3852239	DKFZp686K1684	3.48003	4.5154	-1.03537	3.23994	3.89826	-0.658321	Down
oebiotech_15136	X15675	4.98099	6.01123	-1.03024	5.05829	5.5183	-0.460006	Down
A_21_P0000484	SNORD76	12.4107	13.4391	-1.02832	11.4084	11.767	-0.35864	Down
oebiotech_13652	AK131287	4.95873	5.98502	-1.02628	4.98957	5.64351	-0.65394	Down
A_21_P0008621	XLOC_011219	3.01715	4.04211	-1.02496	2.95568	3.6312	-0.675527	Down
A_21_P0010208	XLOC_014096	3.98083	5.00507	-1.02425	3.42219	3.87589	-0.453709	Down
oebiotech_16473	ENST00000360785	2.55848	3.58198	-1.0235	2.15169	2.86514	-0.713456	Down
oebiotech_19823	uc003ufy.2	11.6117	12.6336	-1.02188	11.1284	11.56	-0.431518	Down
oebiotech_06464	ENST00000560712	2.57405	3.59297	-1.01892	3.1251	3.58	-0.454897	Down
A_21_P0007755	XLOC_010190	5.86446	6.88136	-1.0169	4.92242	5.39064	-0.468221	Down
oebiotech_18164	ENST00000538905	3.86703	4.88077	-1.01374	2.68803	3.17448	-0.486448	Down
oebiotech_08126	ENST00000573222	5.64275	6.6536	-1.01085	5.1588	5.65624	-0.497436	Down
oebiotech_21639	NR_033187	6.04827	7.05551	-1.00724	6.47405	6.85321	-0.379155	Down
oebiotech_08490	OTTHUMT00000054580	5.76371	6.77083	-1.00712	4.77954	5.44825	-0.668711	Down
oebiotech_13701	AF251187	3.19342	4.20033	-1.00691	2.80448	3.74391	-0.939433	Down
oebiotech_17029	ENST00000442036	4.39899	5.40549	-1.0065	4.82483	5.29057	-0.465743	Down
A_19_P00317872	PVT1	8.18722	9.19132	-1.0041	7.82113	8.18109	-0.359963	Down
A_21_P0000252	SNORD68	14.3023	15.3062	-1.00392	13.2028	13.6825	-0.479703	Down
oebiotech_08279	ENST00000576454	5.05663	6.05545	-0.998817	4.50355	4.9252	-0.421659	Down
oebiotech_20061	uc004eln.1	1.65367	2.65191	-0.998234	2.8389	3.32138	-0.482481	Down
oebiotech_24028	TCONS_00011742	3.23909	4.23541	-0.996324	3.2666	3.75819	-0.491588	Down
A_24_P867342	AFMID	4.85394	5.84513	-0.991196	4.01596	4.92535	-0.909388	Down
oebiotech_13741	BC035835	3.77283	4.76195	-0.98912	3.48386	3.98262	-0.498758	Down
A_21_P0007458	XLOC_009372	5.39818	6.38719	-0.989009	5.57261	6.01991	-0.447294	Down
A_24_P200854	HOXA2	6.20691	7.19523	-0.988317	6.29374	6.81543	-0.521686	Down
A_21_P0014246	LOC100507213	2.92182	3.90791	-0.986095	3.37907	3.94724	-0.568173	Down
A_33_P3214436	TSEN15	3.71108	4.69283	-0.981756	3.95811	4.32603	-0.367921	Down
oebiotech_17698	ENST00000508925	3.49505	4.47345	-0.978406	3.49254	4.27024	-0.777697	Down
oebiotech_23349	TCONS_00003207	2.61876	3.59374	-0.974981	3.25144	3.62627	-0.374828	Down
oebiotech_26045	TCONS_l2_00007674	1.60054	2.57323	-0.972689	2.59373	3.03892	-0.445186	Down
oebiotech_23109	TCONS_00000616	3.71768	4.6897	-0.972027	3.62723	4.09268	-0.465455	Down
A_21_P0008888	LOC732275	3.44277	4.41469	-0.971923	2.90504	3.50667	-0.601632	Down
oebiotech_04968	ENST00000533938	4.75493	5.72618	-0.971248	4.16223	4.77579	-0.613566	Down
A_21_P0014901	LOC100653007	4.04188	5.00898	-0.967102	3.41801	3.83677	-0.418757	Down
A_21_P0003320	XLOC_003738	3.5444	4.51093	-0.966525	3.8238	4.36643	-0.54263	Down
oebiotech_16702	ENST00000422183	5.83768	6.8038	-0.966113	5.82349	6.18857	-0.365082	Down
A_19_P00807374	XLOC_l2_010558	4.60177	5.56722	-0.965447	4.72794	5.24693	-0.518997	Down
oebiotech_17823	ENST00000517525	8.20038	9.16577	-0.965395	7.61514	8.06925	-0.454101	Down
A_33_P3296289	LOC100128508	4.76066	5.72543	-0.964778	4.70679	5.47602	-0.769229	Down
A_21_P0011641	LOC100130581	4.06604	5.02939	-0.963358	3.90236	4.47644	-0.574084	Down
A_21_P0013343	XLOC_l2_013931	4.79835	5.75426	-0.955907	4.50676	5.08101	-0.574257	Down
oebiotech_21317	NR_027117	3.82256	4.77793	-0.955366	3.85274	4.22792	-0.375175	Down
A_21_P0011156	XLOC_l2_003839	5.32637	6.27525	-0.948886	5.08739	5.61178	-0.524387	Down
oebiotech_14847	BC015458	5.35899	6.30764	-0.948642	5.32062	5.78591	-0.465289	Down
oebiotech_09586	OTTHUMT00000326321	3.86697	4.81164	-0.94467	3.80874	4.25059	-0.441854	Down
oebiotech_09295	OTTHUMT00000079681	2.87222	3.81274	-0.940514	3.14765	3.60887	-0.461221	Down
A_33_P3628481	MGC27345	4.97822	5.9182	-0.939974	5.55	6.12209	-0.572091	Down
A_21_P0008330	XLOC_010811	2.29269	3.22829	-0.935605	2.36308	3.5752	-1.21212	Down
oebiotech_22449	NR_040109	5.0601	5.99185	-0.931744	5.02414	5.84225	-0.81811	Down
oebiotech_06547	ENST00000561332	2.60453	3.53561	-0.93108	2.55611	3.5331	-0.976989	Down
A_21_P0014863	LOC100653021	2.82406	3.75482	-0.930754	3.82306	4.31454	-0.491484	Down
oebiotech_05933	ENST00000556411	3.35342	4.28285	-0.929436	3.34709	4.04325	-0.696157	Down
A_21_P0009109	XLOC_011763	4.32432	5.24612	-0.921796	3.90573	4.4706	-0.56487	Down
oebiotech_01296	ENST00000431679	3.45559	4.37721	-0.921622	3.33677	3.82047	-0.483705	Down
oebiotech_11168	AY207475	7.43425	8.35564	-0.921392	7.58104	7.96546	-0.384422	Down
oebiotech_12484	DQ470079	3.49367	4.41421	-0.92054	4.87178	5.46281	-0.591025	Down
A_21_P0006386	XLOC_007801	3.11389	4.03426	-0.920366	3.61174	4.05198	-0.440237	Down
A_33_P3284009	GNN	3.30695	4.22292	-0.915975	3.18649	3.64511	-0.458624	Down
oebiotech_27577	TCONS_l2_00026949	4.78507	5.70016	-0.915094	4.29826	4.70817	-0.409908	Down
oebiotech_08338	AF308283	9.15841	10.0655	-0.907092	7.76698	8.40832	-0.641346	Down
oebiotech_06805	ENST00000562848	5.9543	6.86066	-0.906362	5.80666	6.22777	-0.421108	Down
oebiotech_13037	AK055438	4.56598	5.47081	-0.904832	5.86934	6.33471	-0.465368	Down
oebiotech_10466	OTTHUMT00000101760	3.36975	4.27179	-0.902031	3.10463	3.54663	-0.441992	Down
A_21_P0001517	XLOC_000865	6.22507	7.12367	-0.898606	5.92284	6.38447	-0.461623	Down
oebiotech_22702	NR_046299	5.91061	6.8084	-0.897785	5.6388	6.11002	-0.471219	Down
oebiotech_13891	AK098488	3.54767	4.44542	-0.897753	2.97396	3.8168	-0.842838	Down
oebiotech_21724	NR_033488_2	5.62685	6.5225	-0.895652	5.86059	6.27466	-0.414067	Down
oebiotech_10808	DQ866753	6.51802	7.41126	-0.893246	5.78673	6.28517	-0.49844	Down
oebiotech_16402	NR_023388	4.64359	5.53666	-0.893068	4.57968	5.00626	-0.426577	Down
A_21_P0014353	LOC100506882	2.44239	3.33442	-0.89203	3.45415	3.93824	-0.484099	Down
oebiotech_19366	uc002xip.2	4.46594	5.35608	-0.890134	3.68115	4.14064	-0.459489	Down
oebiotech_00762	ENST00000421964	4.18809	5.07488	-0.886786	4.26091	4.91951	-0.658604	Down
A_33_P3350853	LOC202781	2.82977	3.71629	-0.886526	3.07219	3.82846	-0.756267	Down
A_21_P0005468	XLOC_006348	3.99685	4.87902	-0.882175	3.70292	4.28201	-0.579095	Down
oebiotech_13500	AK022199	3.04765	3.92291	-0.875263	3.28761	3.82753	-0.539918	Down
A_21_P0014733	LOC100507000	5.3999	6.27289	-0.872989	5.19051	5.71006	-0.519545	Down
oebiotech_20027	uc004cql.2	3.61647	4.48669	-0.870227	3.83773	4.29049	-0.452759	Down
oebiotech_22053	NR_037170_2	4.15782	5.02449	-0.866678	4.52152	5.26639	-0.74487	Down
oebiotech_10297	OTTHUMT00000092696	3.86846	4.73322	-0.864766	3.75936	4.20661	-0.447251	Down
oebiotech_09836	OTTHUMT00000072601	4.01621	4.8795	-0.863296	3.19017	4.2194	-1.02923	Down
A_19_P00318507	XLOC_002997	6.14867	7.00528	-0.856616	5.71235	6.12441	-0.412054	Down
oebiotech_26223	TCONS_l2_00009613	9.72602	10.5809	-0.854917	9.25068	9.70383	-0.453151	Down
A_21_P0012312	XLOC_l2_009292	3.32982	4.184	-0.854178	3.7869	4.32979	-0.542897	Down
oebiotech_19687	uc003nak.1	3.31879	4.16918	-0.850386	2.80816	3.26572	-0.457561	Down
A_21_P0003430	XLOC_003773	3.37111	4.22126	-0.85015	3.36725	4.26402	-0.896767	Down
A_21_P0002528	XLOC_002432	3.49715	4.34715	-0.850007	3.75684	4.31285	-0.556004	Down
oebiotech_00027	ENST00000332965	4.09752	4.94743	-0.849904	4.07195	4.58986	-0.517919	Down
oebiotech_28143	uc.219+	4.35992	5.2098	-0.849875	3.70232	4.39666	-0.694341	Down
oebiotech_01618	ENST00000437461	3.91038	4.75902	-0.848643	3.19668	3.82714	-0.630459	Down
A_21_P0006430	XLOC_008049	1.61508	2.46348	-0.848401	3.08771	4.03382	-0.946102	Down
oebiotech_04607	ENST00000526431	4.40946	5.25763	-0.848168	4.27625	4.76517	-0.488919	Down
oebiotech_21936	NR_036448	3.98755	4.83127	-0.843721	3.70013	4.25588	-0.555753	Down
oebiotech_05184	ENST00000541888	5.00023	5.84225	-0.842016	3.92002	4.43361	-0.513592	Down
A_21_P0005123	XLOC_005377	3.39191	4.2261	-0.834184	3.72467	4.44189	-0.717218	Down
oebiotech_13583	AK057710	2.37151	3.20372	-0.832202	3.89005	4.47376	-0.583713	Down
oebiotech_08334	AF222983	4.33127	5.15967	-0.828393	2.84944	3.97445	-1.12502	Down
oebiotech_15680	AK056236	3.81981	4.64753	-0.827718	3.94366	4.40292	-0.459267	Down
oebiotech_00135	ENST00000399446	3.23003	4.05652	-0.826485	3.2107	3.73145	-0.520752	Down
oebiotech_23626	TCONS_00007444	3.45304	4.27942	-0.826384	3.49787	4.02777	-0.529895	Down
oebiotech_10079	OTTHUMT00000050002	3.86952	4.6926	-0.823078	4.049	4.61382	-0.564827	Down
oebiotech_17900	ENST00000521775	2.35944	3.17895	-0.819512	2.98919	3.75689	-0.767692	Down
A_21_P0009873	LOC100505771	7.11989	7.93932	-0.819438	6.4114	7.08366	-0.67226	Down
A_33_P3377239	LOC100270804	3.50714	4.32603	-0.81889	3.83895	4.3084	-0.469451	Down
oebiotech_21316	NR_027083	6.28633	7.09067	-0.804342	5.49874	6.28127	-0.782533	Down
A_33_P3415247	LOC115110	2.54093	3.34455	-0.803624	2.64189	3.51078	-0.868884	Down
oebiotech_15063	BC019905	3.28158	4.08361	-0.802037	3.37896	3.9698	-0.590842	Down
A_24_P110141	DNM1P46	4.62231	5.42196	-0.799647	4.7641	5.23492	-0.47082	Down
oebiotech_21098	NR_024515	12.4157	13.2119	-0.796146	12.5358	13.1259	-0.590107	Down
A_33_P3388938	MGC23284	4.01235	4.80821	-0.795859	3.34008	3.79656	-0.456472	Down
oebiotech_04665	ENST00000527492	3.90026	4.69575	-0.795491	3.95009	4.57968	-0.629591	Down
oebiotech_25357	TCONS_00029193	17.4665	18.2596	-0.793104	16.3717	16.8653	-0.493595	Down
oebiotech_19104	uc002flh.2	4.65723	5.45014	-0.792912	4.44683	4.90308	-0.456257	Down
oebiotech_17271	ENST00000461019	4.37072	5.16324	-0.792525	3.71827	4.27576	-0.557496	Down
oebiotech_22433	NR_040088	6.03598	6.82809	-0.792112	5.65447	6.18194	-0.527466	Down
A_21_P0009664	XLOC_013052	2.4138	3.20487	-0.791077	4.20225	4.68984	-0.487588	Down
A_21_P0004147	XLOC_004896	3.63469	4.42491	-0.790221	3.29657	3.82456	-0.527985	Down
A_21_P0007285	XLOC_009303	3.12641	3.91549	-0.789087	3.42566	3.94627	-0.520609	Down
A_21_P0005219	XLOC_006035	3.13789	3.92311	-0.785226	2.79641	3.3439	-0.547495	Down
A_21_P0000386	SNORD89	10.1428	10.9277	-0.784904	8.95935	9.45387	-0.494518	Down
oebiotech_08486	OTTHUMT00000106525	5.97885	6.75822	-0.779369	4.78792	5.58983	-0.801908	Down
oebiotech_14947	CR616688	3.88947	4.66253	-0.773057	3.8026	4.26455	-0.461949	Down
oebiotech_19405	uc002yxd.3	2.13651	2.89337	-0.756855	2.68679	3.25862	-0.571835	Down
A_21_P0011099	XLOC_l2_003404	2.31882	3.07568	-0.756854	3.51975	4.1759	-0.656142	Down
A_21_P0004271	ATP6AP1L	2.96072	3.71603	-0.75531	3.34103	4.28975	-0.948719	Down
A_33_P3358712	POLR2M	3.10952	3.85706	-0.747548	3.37346	4.14783	-0.77437	Down
oebiotech_05178	ENST00000541782	10.0927	10.8346	-0.741912	8.57328	9.3206	-0.747315	Down
oebiotech_06853	ENST00000563061	2.24419	2.9825	-0.738315	3.05966	3.78038	-0.72072	Down
A_33_P3240787	LOC100131910	3.39733	4.1328	-0.735473	3.00733	4.16783	-1.1605	Down
oebiotech_05224	ENST00000543321	3.53046	4.26575	-0.735291	3.71629	4.25945	-0.543154	Down
oebiotech_12144	X72476	4.6567	5.39022	-0.733517	4.62731	5.14566	-0.518352	Down
oebiotech_11941	CR592393	17.3418	18.0682	-0.726449	17.3799	17.9148	-0.534931	Down
A_21_P0014514	LOC100131774	5.85564	6.57553	-0.719888	4.63162	5.29611	-0.664493	Down
A_33_P3375626	DEFB122	3.65342	4.37099	-0.71757	3.25093	3.89278	-0.641854	Down
oebiotech_21768	NR_033725	4.11057	4.82372	-0.713149	3.50592	4.26526	-0.759336	Down
oebiotech_16899	ENST00000433843	6.11314	6.81856	-0.705412	5.54628	6.10335	-0.557062	Down
oebiotech_26156	TCONS_l2_00008913	4.76023	5.46115	-0.700917	4.29605	4.85765	-0.5616	Down
A_21_P0012436	XLOC_l2_010139	9.41986	8.71922	0.700639	9.70204	8.62098	1.08106	Up
oebiotech_08923	OTTHUMT00000040975	5.20608	4.50455	0.70153	5.82548	4.3628	1.46268	Up
oebiotech_15474	AK124684	5.94079	5.23848	0.702306	5.82506	5.1051	0.719956	Up
A_21_P0006822	XLOC_008367	4.1057	3.40306	0.702635	3.92335	3.26122	0.662133	Up
A_21_P0004822	XLOC_005127	5.14313	4.43687	0.706264	4.10424	3.50852	0.595722	Up
A_21_P0003222	XLOC_002588	4.01867	3.31106	0.707619	3.46321	2.7123	0.750912	Up
A_21_P0012579	XLOC_l2_010602	5.84335	5.1341	0.709255	5.5793	5.0159	0.563403	Up
A_23_P202034	GUCY2GP	8.90743	8.19802	0.709405	10.2839	9.40742	0.876491	Up
oebiotech_11447	M59227	7.1845	6.47492	0.709574	8.21014	7.37777	0.832373	Up
A_21_P0010758	LOC388630	6.84758	6.13774	0.709843	6.64139	5.76677	0.87462	Up
oebiotech_27461	TCONS_l2_00026030	10.8694	10.1567	0.712646	10.7823	10.2889	0.493412	Up
oebiotech_13483	AK021426	7.15736	6.44177	0.715596	7.21795	6.66354	0.554409	Up
A_21_P0004212	XLOC_004263	5.28541	4.56681	0.718599	5.25854	4.25269	1.00585	Up
oebiotech_16354	D83699	5.29145	4.57264	0.718813	4.66981	4.15163	0.518178	Up
oebiotech_05349	ENST00000547042	8.77895	8.05883	0.720119	8.80293	8.28621	0.516722	Up
oebiotech_09956	OTTHUMT00000044730	4.5586	3.83657	0.72203	4.32603	3.60742	0.718602	Up
A_21_P0014415	LOC100505727	6.56871	5.84106	0.727649	6.90198	6.04165	0.860333	Up
A_21_P0003446	XLOC_003872	5.70774	4.97998	0.727765	5.5613	4.84385	0.717449	Up
oebiotech_04152	ENST00000520658	5.20567	4.47784	0.727836	5.10218	4.48791	0.614268	Up
A_21_P0012269	XLOC_l2_009358	5.1908	4.46241	0.728394	5.14817	4.3616	0.78657	Up
oebiotech_11133	AF479408	5.53161	4.79919	0.732414	5.34879	4.81949	0.5293	Up
oebiotech_11528	U07540	8.0534	7.31793	0.735469	7.7025	7.18764	0.514866	Up
A_21_P0011093	XLOC_l2_003335	6.68649	5.95074	0.73575	6.49153	5.92844	0.563081	Up
oebiotech_16904	ENST00000434764	4.89044	4.15452	0.735924	4.37755	3.67291	0.70464	Up
A_21_P0008257	XLOC_010634	6.50523	5.76831	0.736917	6.34278	5.68919	0.653586	Up
oebiotech_18000	ENST00000529264	4.82972	4.08995	0.739771	4.76023	4.10623	0.654006	Up
oebiotech_03321	ENST00000505579	9.22494	8.48208	0.742854	10.3642	9.44562	0.918572	Up
oebiotech_24518	TCONS_00017978	4.20148	3.45747	0.74401	4.01582	3.12882	0.887001	Up
A_21_P0010958	XLOC_l2_002171	4.20733	3.46248	0.744856	4.24716	3.74352	0.503646	Up
oebiotech_13163	AX746733	6.27017	5.52398	0.746198	6.13032	5.56453	0.565789	Up
A_21_P0001939	XLOC_001762	5.03215	4.28348	0.748671	5.22026	4.65393	0.566331	Up
oebiotech_12674	EF100443	8.67741	7.92734	0.750064	8.44767	7.86127	0.586397	Up
oebiotech_19201	uc002lau.2	3.62522	2.87509	0.75013	3.93812	2.8288	1.10932	Up
A_21_P0011956	XLOC_l2_008221	5.8037	5.0529	0.750801	5.01944	4.53533	0.484109	Up
A_24_P506816	OR2A20P	4.66148	3.91025	0.75123	4.41563	3.80626	0.609373	Up
oebiotech_21634	NR_033179	10.4617	9.70902	0.752669	11.1599	10.5343	0.625613	Up
A_21_P0003207	XLOC_003387	4.66547	3.91128	0.75419	4.6517	3.98044	0.67126	Up
A_21_P0013260	XLOC_l2_013547	5.96465	5.21023	0.754422	5.79128	5.3034	0.487886	Up
oebiotech_00357	ENST00000414844	3.8182	3.06273	0.755475	4.21358	3.72169	0.491885	Up
A_21_P0010325	XLOC_014107	5.03792	4.27998	0.757943	4.98395	4.41885	0.565097	Up
oebiotech_14859	AJ308027	4.88105	4.12285	0.758193	4.85201	4.20972	0.642282	Up
oebiotech_06674	ENST00000562064	10.5976	9.83849	0.759085	10.7907	9.82475	0.965961	Up
A_21_P0009809	HSPC072	4.47664	3.71355	0.763094	4.50836	4.04461	0.463748	Up
A_21_P0004159	XLOC_004934	5.00387	4.2389	0.764966	4.83233	4.36745	0.464876	Up
oebiotech_01259	ENST00000430912	10.6906	9.92524	0.765349	10.3706	9.74306	0.627526	Up
A_21_P0006108	XLOC_007855	5.40569	4.63815	0.767538	5.04923	4.42039	0.628832	Up
oebiotech_12444	BC106958	9.10826	8.33734	0.770917	8.69981	8.18186	0.517956	Up
A_24_P289795	LINC00302	3.99773	3.22212	0.775613	3.5983	3.01814	0.58016	Up
A_21_P0010313	XLOC_013949	12.3485	11.5716	0.776946	12.4573	11.9078	0.549437	Up
oebiotech_08187	ENST00000574411	4.09969	3.3221	0.777599	3.87998	3.21344	0.66654	Up
oebiotech_22731	NR_046353	6.00685	5.22861	0.778241	5.76549	5.24333	0.522165	Up
A_21_P0014905	LOC100652923	3.80205	3.02295	0.779102	4.1115	3.25631	0.855194	Up
A_33_P3267731	LOC100130954	8.32845	7.54743	0.781019	8.17421	7.54529	0.62892	Up
oebiotech_17405	ENST00000498967	7.64226	6.8607	0.781552	7.34734	6.88848	0.458859	Up
A_33_P3692756	LOC723809	5.52548	4.74279	0.782682	5.38093	4.66102	0.719917	Up
oebiotech_09625	OTTHUMT00000325403	7.7161	6.9273	0.788803	8.96457	7.04628	1.91829	Up
oebiotech_06774	ENST00000562691	8.80691	8.01714	0.789768	8.44269	7.61272	0.829969	Up
oebiotech_17956	ENST00000525154	4.99162	4.20064	0.790986	5.11677	4.55466	0.562107	Up
oebiotech_02957	ENST00000488040	3.75094	2.95568	0.795266	3.65562	3.19668	0.458932	Up
oebiotech_14885	BC039364	5.38304	4.5824	0.800634	4.94159	4.14797	0.793623	Up
oebiotech_26493	TCONS_l2_00013113	5.10379	4.30264	0.801147	4.58216	4.11077	0.47139	Up
oebiotech_23005	TCONS_00000021	5.19295	4.39129	0.801664	4.0088	3.48602	0.52278	Up
oebiotech_24811	TCONS_00022255	7.05287	6.24967	0.803201	6.64883	6.18335	0.465475	Up
oebiotech_26583	TCONS_l2_00014293	7.4701	6.66665	0.80345	7.28732	6.39439	0.89293	Up
oebiotech_11130	AF467654	5.41024	4.60565	0.804596	5.03762	4.58753	0.450089	Up
A_21_P0010617	XLOC_l2_000917	8.8675	8.0629	0.804599	9.27745	7.9232	1.35424	Up
oebiotech_18736	uc001kdj.1	8.19439	7.38943	0.804954	9.0687	8.38543	0.683275	Up
oebiotech_00239	ENST00000412951	4.46308	3.65729	0.805787	4.29987	3.8249	0.474968	Up
oebiotech_19697	uc003njh.1	7.51724	6.71093	0.806309	7.03857	6.49676	0.541803	Up
A_21_P0004205	XLOC_004256	7.05128	6.23846	0.812815	6.74472	6.13385	0.610869	Up
oebiotech_00093	ENST00000378140	4.05082	3.23262	0.818201	4.06052	3.61847	0.44205	Up
A_21_P0009390	XLOC_012229	7.16583	6.34512	0.820706	6.59071	5.83692	0.753795	Up
A_21_P0009161	XLOC_012120	5.87275	5.05099	0.821759	6.04275	5.54529	0.49746	Up
oebiotech_20008	uc004bvg.2	4.39213	3.57033	0.8218	4.07744	3.45241	0.625036	Up
oebiotech_24117	TCONS_00012992	4.78919	3.96589	0.8233	4.66083	4.07806	0.582768	Up
oebiotech_27661	TCONS_l2_00027830	9.2943	8.46828	0.826015	9.42388	8.65827	0.765614	Up
A_21_P0006753	XLOC_008794	6.74654	5.91877	0.827766	6.54223	5.6692	0.873024	Up
oebiotech_00890	ENST00000424126	3.10182	2.27319	0.828621	2.6234	2.01307	0.610333	Up
oebiotech_09515	OTTHUMT00000329211	3.85362	3.02466	0.828952	3.92234	3.30878	0.613563	Up
oebiotech_25455	TCONS_00090076_MEG3	9.32235	8.4933	0.829048	9.2228	8.59504	0.627756	Up
A_21_P0005666	XLOC_006732	4.62235	3.79192	0.830432	4.33693	3.89217	0.444761	Up
oebiotech_14530	S77834	4.56631	3.73427	0.832041	4.50186	3.91508	0.586773	Up
oebiotech_01047	ENST00000427273	4.05332	3.21833	0.834994	3.61545	3.11676	0.498688	Up
A_21_P0012844	LOC728342	3.2543	2.41891	0.835396	3.3501	2.1506	1.1995	Up
A_21_P0001493	XLOC_000794	4.64334	3.80751	0.83583	4.89367	4.2777	0.615972	Up
A_21_P0009862	XLOC_013578	7.70781	6.87182	0.835992	7.41368	6.98137	0.432306	Up
oebiotech_15672	AK093220	4.74848	3.91219	0.836286	4.36494	3.80687	0.558071	Up
oebiotech_12063	X01655	6.38727	5.54969	0.837583	7.56776	6.73887	0.828884	Up
A_21_P0012143	XLOC_l2_008888	6.55893	5.72054	0.838389	6.58592	6.13206	0.453855	Up
oebiotech_24152	TCONS_00013407	7.03576	6.19714	0.838623	6.54697	6.0307	0.51627	Up
A_23_P379020	GNRHR2	6.20674	5.36762	0.839123	6.80854	5.81618	0.992355	Up
oebiotech_10196	OTTHUMT00000046749	3.12127	2.28012	0.841149	3.26359	2.67672	0.586879	Up
oebiotech_22877	NR_048571	3.82573	2.98198	0.843752	4.06519	3.64819	0.417	Up
A_21_P0014525	LOC100506408	5.22758	4.38191	0.845666	5.36515	4.8288	0.536351	Up
A_21_P0004443	XLOC_004991	4.95189	4.10424	0.847648	5.12963	4.12456	1.00506	Up
oebiotech_07693	ENST00000568430	5.01098	4.16271	0.848263	4.43466	4.0149	0.419755	Up
A_21_P0011947	XLOC_l2_008200	3.75252	2.90216	0.850357	3.44115	2.90348	0.537674	Up
oebiotech_16302	AK095429	5.19247	4.34147	0.851	4.74304	4.29705	0.445988	Up
oebiotech_08585	OTTHUMT00000052553	5.67462	4.81936	0.85526	5.43146	4.85335	0.578105	Up
A_21_P0001077	XLOC_000624	6.47334	5.61729	0.85605	6.56429	5.82851	0.735777	Up
A_21_P0014059	PIGC	7.80743	6.95099	0.856443	7.96218	7.5268	0.435381	Up
A_21_P0010373	XLOC_014330	8.32884	7.47238	0.856464	8.46816	7.96233	0.505829	Up
oebiotech_09759	OTTHUMT00000322402	9.10248	8.23757	0.864908	8.50818	7.97857	0.529617	Up
oebiotech_18397	ENST00000548344	6.07721	5.21083	0.866384	5.90514	5.4271	0.478046	Up
A_21_P0013590	LOC100507540	6.03863	5.17076	0.867875	6.19473	5.75181	0.442924	Up
oebiotech_00347	ENST00000414640	6.77175	5.90287	0.868886	6.69609	6.23211	0.463973	Up
oebiotech_20604	uc011gsf.1	4.15432	3.28489	0.869429	3.82023	3.28499	0.53524	Up
oebiotech_21848	NR_033929	12.1998	11.3294	0.870372	12.346	11.9356	0.410456	Up
A_21_P0010231	XLOC_013911	3.94673	3.07549	0.871233	4.39095	3.93692	0.454026	Up
oebiotech_00398	ENST00000415387	3.39463	2.52094	0.873681	3.78994	2.92901	0.860923	Up
oebiotech_14029	BC036879	4.93791	4.06298	0.874926	4.64737	3.97012	0.677257	Up
A_21_P0014547	LOC100506004	9.97885	9.10165	0.877201	10.7092	9.80217	0.906994	Up
A_19_P00806753	LOC401320	7.47098	6.59194	0.879039	6.87205	6.46787	0.404179	Up
oebiotech_16384	BC035889	4.14467	3.2654	0.879271	4.00553	3.18136	0.824171	Up
oebiotech_25138	TCONS_00026554	6.6577	5.77809	0.879608	6.3496	5.85555	0.494051	Up
A_21_P0009461	XLOC_012633	8.10261	7.22183	0.880777	7.77977	7.26408	0.515697	Up
A_21_P0010105	XLOC_013643	3.75751	2.87621	0.881298	3.40585	2.96555	0.440308	Up
A_21_P0008629	XLOC_011235	8.0584	7.1771	0.8813	7.97098	7.08542	0.885564	Up
A_21_P0010074	XLOC_013845	5.02731	4.14215	0.885163	4.84204	4.2907	0.551342	Up
oebiotech_01662	ENST00000438267	4.02342	3.13725	0.886173	4.02083	3.35844	0.662394	Up
oebiotech_16906	ENST00000434974	7.64739	6.75852	0.88887	7.26953	6.74202	0.527513	Up
A_33_P3321324	FLJ37786	4.52706	3.63769	0.889367	4.07677	3.68046	0.396313	Up
oebiotech_04671	ENST00000527642	4.10318	3.21326	0.889914	3.48612	2.96738	0.518746	Up
A_21_P0008763	LOC283688	5.1563	4.26627	0.89003	4.87522	4.35397	0.521252	Up
A_24_P366787	FLJ42875	9.42331	8.53283	0.890474	9.61601	9.17829	0.437714	Up
oebiotech_16841	ENST00000430801	4.06688	3.17472	0.89216	3.90853	3.39338	0.51515	Up
oebiotech_25380	TCONS_00029374	4.78732	3.89469	0.892627	4.15763	3.75843	0.399198	Up
A_21_P0013587	XLOC_l2_014835	4.86355	3.96763	0.895923	4.18667	3.77704	0.409627	Up
oebiotech_18701	uc001itf.2	9.61032	8.71169	0.898633	11.1192	10.1178	1.00134	Up
A_21_P0012384	XLOC_l2_009794	7.31483	6.41536	0.899473	7.14987	6.40478	0.745089	Up
oebiotech_16959	ENST00000437964	11.1995	10.2994	0.900074	11.3014	10.6404	0.661018	Up
oebiotech_20351	uc010osh.1	4.04432	3.14379	0.900536	2.91543	2.10066	0.814767	Up
oebiotech_24909	TCONS_00023204	3.8193	2.91667	0.902629	3.43506	2.88712	0.547942	Up
oebiotech_06273	ENST00000559321	6.1933	5.28976	0.903535	6.27032	5.83819	0.432139	Up
A_33_P3279362	GRIK1-AS1	4.43058	3.52294	0.907648	3.89038	3.45805	0.432327	Up
A_21_P0008707	PWRN2	10.4865	9.57797	0.908546	10.6937	10.1191	0.574601	Up
oebiotech_26675	TCONS_l2_00015440	7.02472	6.11605	0.908669	6.51823	6.0636	0.454627	Up
A_19_P00800316	LOC440131	4.35846	3.44892	0.909543	3.61093	3.04835	0.562576	Up
oebiotech_16555	ENST00000413238	4.90847	3.99705	0.911423	5.98612	4.63305	1.35306	Up
oebiotech_02517	ENST00000454222	8.05868	7.14611	0.912567	7.19759	6.80854	0.38905	Up
oebiotech_20063	uc004elv.1	9.82122	8.90712	0.914108	9.73112	9.24971	0.481407	Up
oebiotech_20429	uc010vpi.1	8.64794	7.73346	0.914487	8.1219	7.46195	0.659946	Up
A_21_P0003472	XLOC_003964	4.44117	3.52662	0.914551	4.23564	3.77381	0.461838	Up
oebiotech_03727	ENST00000513576	3.9797	3.06312	0.916585	3.09797	1.94083	1.15714	Up
oebiotech_19607	uc003jcu.2	10.8959	9.97828	0.91758	10.4943	9.64776	0.846581	Up
oebiotech_14108	AK094884	5.39245	4.47473	0.917724	5.89445	5.45053	0.443917	Up
oebiotech_11277	BC028099	7.71012	6.79166	0.918453	7.41372	7.01928	0.394441	Up
A_21_P0007020	XLOC_008959	4.43429	3.51315	0.921134	4.05842	3.61575	0.442671	Up
oebiotech_04120	ENST00000520300	9.62995	8.70852	0.921432	9.81179	9.39312	0.418677	Up
oebiotech_16428	ENST00000310916	9.32897	8.40732	0.921648	9.19031	8.75446	0.435853	Up
A_21_P0002415	XLOC_002024	9.42945	8.50686	0.922588	10.0742	9.53608	0.538134	Up
oebiotech_09072	OTTHUMT00000320736	7.5662	6.64251	0.923692	7.09896	6.69419	0.404771	Up
A_21_P0002576	XLOC_001377	4.64383	3.72011	0.923724	4.4199	3.76383	0.656067	Up
oebiotech_02877	ENST00000474798	3.88714	2.96306	0.924086	3.81169	3.31963	0.492065	Up
A_21_P0006016	XLOC_007390	4.30957	3.38453	0.925046	3.86748	3.46673	0.400756	Up
oebiotech_18504	ENST00000551928	8.41174	7.48462	0.927117	7.89704	7.50013	0.396911	Up
A_19_P00315593	XLOC_004643	7.96848	7.04112	0.927362	8.64462	7.0589	1.58571	Up
oebiotech_05790	ENST00000555115	6.70995	5.77915	0.930803	6.21753	5.77172	0.445811	Up
oebiotech_25404	TCONS_00029485	10.1927	9.26161	0.93111	10.2782	9.81531	0.462859	Up
A_33_P3383292	LOC100129620	5.9763	5.04377	0.932532	5.30817	4.8581	0.450064	Up
A_21_P0002553	FLJ43879	4.19231	3.25951	0.932803	4.06095	3.39515	0.665795	Up
A_21_P0001665	XLOC_000048	5.35344	4.42064	0.932808	5.36811	4.62598	0.742129	Up
oebiotech_11853	AY726598	3.68046	2.74602	0.934445	3.87597	3.37542	0.500544	Up
A_23_P413043	GRIK1-AS2	5.15396	4.2185	0.935463	5.51225	4.7824	0.72985	Up
A_21_P0006781	LOC100507633	4.46753	3.52979	0.937748	4.58548	3.99465	0.590831	Up
oebiotech_01194	ENST00000429850	4.49451	3.55533	0.939189	4.46553	3.67365	0.791874	Up
oebiotech_04087	ENST00000519844	3.85555	2.91525	0.940296	3.7842	3.39191	0.392287	Up
oebiotech_15739	AK092995	5.19857	4.25788	0.940687	4.75094	4.3609	0.390041	Up
oebiotech_01008	ENST00000426495	8.42439	7.48355	0.940838	7.86436	7.47668	0.38768	Up
A_33_P3296858	ZNF37BP	9.67483	8.72856	0.946269	9.69049	9.125	0.565491	Up
A_21_P0001201	XLOC_001114	4.04417	3.09563	0.948542	4.11806	3.08985	1.0282	Up
oebiotech_06734	ENST00000562501	7.86792	6.91723	0.95069	7.60311	7.17221	0.430901	Up
oebiotech_24624	TCONS_00019616	9.93143	8.98048	0.950955	9.77865	9.38061	0.398047	Up
A_21_P0004737	XLOC_005638	3.82352	2.86006	0.963464	3.64959	3.1612	0.488391	Up
A_33_P3310961	LOC100505933	6.55741	5.5921	0.965316	6.40478	5.96097	0.443811	Up
oebiotech_28365	uc.42+	3.68556	2.71879	0.966766	3.17065	2.76547	0.40518	Up
A_21_P0003279	XLOC_003052	4.17605	3.20923	0.966819	3.54059	2.34018	1.20041	Up
A_21_P0011228	XLOC_l2_003974	5.26021	4.29335	0.966861	4.7597	4.38982	0.369879	Up
oebiotech_00768	ENST00000422049	5.06961	4.10135	0.968264	4.37596	3.92008	0.455883	Up
oebiotech_28362	uc.417+	7.18198	6.21341	0.968565	6.3674	5.81157	0.555837	Up
A_23_P44663	SERPINA2	5.58496	4.61541	0.969555	4.85248	4.28944	0.563044	Up
A_21_P0007629	XLOC_009888	3.73175	2.76172	0.970026	3.58461	3.22062	0.363992	Up
oebiotech_20327	uc010mmw.2	3.98769	3.01747	0.970213	3.83506	3.33493	0.500138	Up
oebiotech_24157	TCONS_00013600	5.6357	4.65992	0.975784	5.65258	5.28886	0.363719	Up
oebiotech_26642	TCONS_l2_00014840	8.11134	7.13461	0.976732	8.03306	7.43758	0.595488	Up
oebiotech_23434	TCONS_00004500	3.91938	2.94163	0.977744	3.82179	3.45306	0.368723	Up
oebiotech_28251	uc.316+	3.65022	2.67151	0.978703	4.27114	3.82352	0.447615	Up
oebiotech_21350	NR_027255	6.11076	5.13096	0.979802	5.67969	4.68732	0.992363	Up
oebiotech_16731	ENST00000424313	8.9292	7.94846	0.980737	8.24682	7.88538	0.361444	Up
oebiotech_26930	TCONS_l2_00018487	10.5685	9.58748	0.981053	10.2549	9.83054	0.424332	Up
oebiotech_28336	uc.394+	3.65186	2.67038	0.981484	3.68974	3.33006	0.359678	Up
oebiotech_11275	BC027902	7.80558	6.82339	0.982193	7.76714	7.37683	0.390317	Up
oebiotech_04356	ENST00000522947	5.68044	4.69765	0.982791	5.09828	4.69062	0.40765	Up
A_21_P0002437	XLOC_002085	4.20708	3.2225	0.984575	2.68318	2.25236	0.430814	Up
A_33_P3323188	LOC728743	3.88686	2.90062	0.986238	2.32145	1.76902	0.552435	Up
oebiotech_26789	TCONS_l2_00017128	9.33676	8.35046	0.986299	9.20882	8.80453	0.404291	Up
oebiotech_19386	uc002yjk.2	5.50759	4.51699	0.990607	5.62241	5.19181	0.430606	Up
oebiotech_26112	TCONS_l2_00008525	3.70053	2.70778	0.992749	3.66372	2.91278	0.750944	Up
A_21_P0004733	XLOC_005631	4.58891	3.59107	0.99784	4.32026	3.88448	0.435777	Up
A_19_P00318588	Q4B8L8	4.01682	3.01832	0.998497	3.65719	2.94877	0.708416	Up
oebiotech_24938	TCONS_00023588	9.25931	8.2602	0.999114	9.32949	8.70676	0.622728	Up
A_21_P0014707	LOC100508950	9.19965	8.19982	0.999829	9.20552	8.79003	0.415492	Up
A_21_P0009337	XLOC_012529	3.93726	2.9359	1.00135	3.97004	3.49795	0.472089	Up
oebiotech_05032	ENST00000535806	8.18504	7.18361	1.00143	7.65043	7.09502	0.555412	Up
oebiotech_08738	OTTHUMT00000323690	7.44271	6.44049	1.00221	6.966	6.57156	0.394444	Up
oebiotech_08848	OTTHUMT00000042022	7.33546	6.33297	1.00249	7.76223	6.49153	1.27071	Up
A_21_P0004853	XLOC_005201	7.36599	6.36251	1.00348	7.02897	6.63769	0.391275	Up
A_21_P0006221	XLOC_007543	6.28034	5.27644	1.0039	6.44763	6.0594	0.388232	Up
oebiotech_00008	ENST00000314957	9.80461	8.80056	1.00405	9.67315	9.2397	0.433453	Up
oebiotech_17310	ENST00000471299	6.324	5.31982	1.00418	5.65984	5.25095	0.408888	Up
oebiotech_09751	OTTHUMT00000322403	8.60014	7.59507	1.00507	8.02624	7.41778	0.608464	Up
A_33_P3425296	LOC387646	4.05052	3.04511	1.0054	4.21467	3.83895	0.375716	Up
oebiotech_24135	TCONS_00013123	6.93848	5.93288	1.0056	6.74624	6.14514	0.6011	Up
oebiotech_17887	ENST00000521102	4.60289	3.59587	1.00701	4.80967	4.42761	0.382062	Up
oebiotech_14320	BC071787	5.03844	4.03019	1.00825	4.60622	4.13971	0.466503	Up
oebiotech_06318	ENST00000559730	9.57787	8.5689	1.00897	9.38965	8.97264	0.417004	Up
A_21_P0008204	XLOC_010704	4.23154	3.22131	1.01023	4.32123	3.22594	1.09529	Up
A_21_P0007735	XLOC_010146	4.73114	3.71912	1.01201	4.53212	3.99017	0.541948	Up
oebiotech_22143	NR_037687	6.73946	5.72568	1.01378	6.77447	6.00205	0.772427	Up
oebiotech_07356	ENST00000566140	3.74764	2.73117	1.01646	3.76851	3.11193	0.656573	Up
oebiotech_24076	TCONS_00012596	9.86297	8.84648	1.01649	9.42228	9.05671	0.365572	Up
oebiotech_12289	Z30572	8.8065	7.78974	1.01676	8.82229	8.34362	0.478672	Up
oebiotech_14635	AF009310	4.4896	3.47211	1.01748	3.83401	3.34155	0.492457	Up
A_21_P0012298	XLOC_l2_009539	4.17889	3.16135	1.01754	3.52791	2.84481	0.683102	Up
A_24_P375761	STGC3	4.93593	3.91834	1.01759	4.19717	3.80707	0.390095	Up
oebiotech_06629	ENST00000561794	5.30335	4.28536	1.01799	5.07085	4.67345	0.397401	Up
A_21_P0011506	LOC283856	3.46788	2.44715	1.02072	3.48896	2.69952	0.789446	Up
A_21_P0006587	XLOC_008272	9.57126	8.5501	1.02116	9.38424	8.96327	0.420969	Up
oebiotech_15941	AF348997	6.05037	5.02912	1.02125	5.56892	5.15458	0.414342	Up
oebiotech_18891	uc001uya.1	3.63144	2.60991	1.02153	4.4817	4.09983	0.381871	Up
oebiotech_20118	uc009wgb.2	8.4343	7.41123	1.02307	8.07712	7.60429	0.472831	Up
oebiotech_21950	NR_036487	12.6398	11.6165	1.02329	12.2779	11.9138	0.364104	Up
A_23_P123164	OR6W1P	9.71782	8.69437	1.02345	9.78269	9.02882	0.753875	Up
oebiotech_12495	AB252975	14.1845	13.1607	1.02373	14.3271	12.9455	1.38156	Up
oebiotech_18078	ENST00000535247	5.68594	4.66219	1.02376	5.27195	4.671	0.600955	Up
oebiotech_03028	ENST00000497872	6.80601	5.7819	1.02411	6.51614	5.99736	0.518784	Up
oebiotech_00861	ENST00000423466	4.42761	3.4032	1.02441	3.96128	2.81656	1.14471	Up
oebiotech_05111	ENST00000538641	4.40645	3.38204	1.02441	4.02503	3.32241	0.702618	Up
oebiotech_06604	ENST00000561634	4.6822	3.65532	1.02688	4.50356	4.13008	0.373486	Up
A_21_P0001809	XLOC_001308	4.8565	3.82946	1.02704	4.61053	4.26549	0.345045	Up
A_32_P135517	LOC100506105	8.18593	7.158	1.02793	7.96153	7.58123	0.380305	Up
oebiotech_09662	OTTHUMT00000323864	3.5953	2.56548	1.02981	3.70245	3.33687	0.365587	Up
oebiotech_04089	ENST00000519892	3.86745	2.83708	1.03037	3.65508	3.29225	0.362832	Up
oebiotech_27170	TCONS_l2_00021788	5.86819	4.83735	1.03085	5.75719	5.36776	0.389427	Up
A_21_P0009722	XLOC_013093	10.0207	8.98939	1.03131	9.96174	9.50084	0.460899	Up
A_21_P0007757	XLOC_010194	4.62922	3.59725	1.03198	4.37308	3.8636	0.509487	Up
oebiotech_01986	ENST00000444104	8.25176	7.21968	1.03208	7.7846	7.4328	0.351799	Up
oebiotech_15348	BC017071	5.15081	4.11834	1.03247	4.82317	4.37227	0.450901	Up
A_33_P3384900	SNRPD2P2	9.12004	8.08734	1.0327	9.01012	8.56003	0.45009	Up
oebiotech_06322	ENST00000559755	10.718	9.68316	1.03486	10.3484	9.98685	0.361565	Up
oebiotech_20091	uc004frk.2	8.76918	7.73405	1.03513	8.96028	8.47712	0.483156	Up
oebiotech_12238	X98989	5.5337	4.49778	1.03592	4.93453	4.44618	0.488342	Up
A_33_P3827035	LOC348840	5.09224	4.05432	1.03792	4.67565	4.24212	0.43353	Up
oebiotech_13797	BC035740	9.24653	8.20801	1.03852	8.83002	8.19469	0.63533	Up
oebiotech_19650	uc003klp.2	4.17796	3.13811	1.03985	4.7493	4.30128	0.448014	Up
A_21_P0004607	XLOC_005570	5.34342	4.30162	1.0418	5.17863	4.74243	0.4362	Up
oebiotech_10320	OTTHUMT00000092500	4.21854	3.17668	1.04186	3.83934	2.80295	1.03638	Up
A_19_P00320343	XLOC_007052	8.63351	7.59164	1.04187	8.14216	7.68437	0.457792	Up
oebiotech_08022	ENST00000571282	4.46385	3.42193	1.04192	4.12069	3.28284	0.837846	Up
oebiotech_09054	OTTHUMT00000320530	3.98654	2.94402	1.04252	4.60631	4.16694	0.439365	Up
A_19_P00319959	Q8VGA8	8.0298	6.98725	1.04255	8.48261	7.82798	0.654625	Up
oebiotech_03807	ENST00000514980	9.0687	8.02601	1.04269	8.64436	8.29995	0.344416	Up
A_21_P0004880	XLOC_005284	4.78098	3.73701	1.04396	4.5107	3.99935	0.511354	Up
A_21_P0008599	XLOC_011181	7.1466	6.10109	1.04551	6.87291	6.52133	0.351578	Up
A_21_P0009819	XLOC_013704	8.76886	7.72325	1.0456	8.65942	8.30865	0.350771	Up
oebiotech_16100	AK097316	6.92099	5.87412	1.04687	6.37349	6.00333	0.370158	Up
oebiotech_18232	ENST00000541690	10.1139	9.06696	1.0469	9.93295	9.56396	0.368991	Up
A_21_P0001531	XLOC_000901	4.86503	3.818	1.04702	4.98788	4.17014	0.817737	Up
oebiotech_19515	uc003eod.2	4.93514	3.88765	1.0475	4.47372	3.94548	0.528238	Up
oebiotech_06310	ENST00000559621	5.47165	4.41885	1.0528	4.96268	4.55695	0.405733	Up
oebiotech_19119	uc002gkp.3	7.73974	6.68614	1.05359	6.87312	6.23735	0.635768	Up
A_21_P0008121	XLOC_010503	7.56842	6.51472	1.0537	6.9987	6.58445	0.414253	Up
oebiotech_22903	NR_049767	3.91933	2.86433	1.055	3.94308	3.55517	0.387913	Up
oebiotech_08166	ENST00000574016	4.54758	3.49238	1.0552	3.90642	3.52024	0.386181	Up
oebiotech_09974	OTTHUMT00000044383	4.53604	3.48083	1.05521	4.59326	4.1058	0.487453	Up
oebiotech_11012	AF103542	8.82963	7.77426	1.05537	8.8065	8.35152	0.454973	Up
A_33_P3417960	LOC645206	9.54956	8.49295	1.05661	9.10698	8.76619	0.340787	Up
oebiotech_23878	TCONS_00010466	5.7632	4.70586	1.05734	5.82078	5.40301	0.417772	Up
oebiotech_06931	ENST00000563565	6.20284	5.14429	1.05855	5.99383	5.65075	0.343078	Up
oebiotech_27134	TCONS_l2_00021319	9.05555	7.9965	1.05906	8.42646	8.06633	0.360127	Up
oebiotech_13796	AF085911	3.95279	2.89195	1.06084	3.67191	3.03819	0.633717	Up
A_33_P3693034	LOC402779	4.78838	3.7262	1.06218	4.13743	3.57535	0.56208	Up
A_21_P0008886	XLOC_012020	5.79539	4.73294	1.06245	5.54068	5.11129	0.429387	Up
oebiotech_01577	ENST00000436713	9.37171	8.30787	1.06384	9.1689	8.83144	0.337461	Up
oebiotech_23373	TCONS_00003393	9.59824	8.53342	1.06482	8.88163	8.51036	0.371277	Up
oebiotech_18162	ENST00000538810	3.91163	2.84652	1.06511	4.0969	3.66688	0.430024	Up
oebiotech_26710	TCONS_l2_00015858	8.4331	7.36666	1.06644	9.0498	7.81205	1.23775	Up
oebiotech_09128	OTTHUMT00000206833	4.27417	3.20697	1.0672	4.20547	3.84317	0.36231	Up
oebiotech_11800	AY462278	5.01633	3.94903	1.0673	4.74484	4.08489	0.659952	Up
oebiotech_10257	OTTHUMT00000046439	8.18673	7.11913	1.0676	8.18641	7.73498	0.451429	Up
A_21_P0002523	XLOC_002401	8.15657	7.08871	1.06786	8.14878	7.77536	0.373417	Up
oebiotech_07371	ENST00000566245	9.58684	8.5184	1.06844	9.55849	9.11109	0.447405	Up
A_21_P0013803	XLOC_l2_015659	6.67316	5.60448	1.06868	6.60671	5.14313	1.46358	Up
oebiotech_08346	AF400495	4.1811	3.11212	1.06898	3.67526	3.11166	0.563597	Up
A_21_P0007072	XLOC_008574	4.69514	3.62565	1.06949	4.08505	2.99671	1.08834	Up
oebiotech_02937	ENST00000484698	3.55533	2.48549	1.06983	3.71308	2.64731	1.06577	Up
oebiotech_23544	TCONS_00005925	3.897	2.8268	1.0702	3.02678	2.64639	0.380391	Up
oebiotech_18485	ENST00000551287	6.42147	5.351	1.07047	6.07116	5.20005	0.871111	Up
oebiotech_25484	TCONS_l2_00000153	5.48186	4.41	1.07185	5.05853	4.66571	0.392817	Up
oebiotech_25612	TCONS_l2_00001867	7.94228	6.86981	1.07247	7.72769	7.29941	0.428287	Up
oebiotech_05385	ENST00000547963	4.87059	3.79683	1.07376	5.21072	4.80201	0.408712	Up
oebiotech_24082	TCONS_00012636	4.60332	3.52838	1.07494	4.28632	3.77037	0.515953	Up
A_33_P3688869	LOC440910	5.28714	4.2119	1.07524	4.28887	3.91433	0.374537	Up
A_21_P0010318	XLOC_014002	3.38403	2.3085	1.07553	3.33722	2.56243	0.774794	Up
oebiotech_09429	OTTHUMT00000131979	5.26121	4.1852	1.07601	5.21565	4.4423	0.773355	Up
A_19_P00320875	XLOC_l2_014959	9.58376	8.50756	1.07619	9.319	8.99092	0.328084	Up
A_21_P0009861	XLOC_013573	3.62263	2.54632	1.0763	3.70569	3.23968	0.466006	Up
A_21_P0012547	XLOC_l2_010319	4.04804	2.97146	1.07658	3.93313	2.94644	0.986684	Up
A_33_P3534905	FLJ42969	4.34593	3.2687	1.07723	4.42897	3.33345	1.09552	Up
A_21_P0010114	XLOC_013687	4.85929	3.78126	1.07803	4.30769	3.85781	0.449884	Up
oebiotech_02425	ENST00000452599	11.5415	10.4632	1.07828	10.8792	10.3526	0.526678	Up
oebiotech_08541	OTTHUMT00000053254	5.45199	4.37308	1.07891	4.82592	4.3297	0.496222	Up
oebiotech_17902	ENST00000521888	4.43993	3.36033	1.0796	4.35607	3.83455	0.521511	Up
oebiotech_12681	EF212156	4.29542	3.21275	1.08267	3.89436	3.47943	0.414929	Up
oebiotech_12490	AB107019	6.03801	4.95526	1.08275	6.00074	5.59897	0.40177	Up
oebiotech_08990	OTTHUMT00000039944	9.46008	8.37677	1.08331	9.35022	8.9041	0.446118	Up
oebiotech_25260	TCONS_00028134	4.64227	3.55833	1.08394	4.96396	3.95708	1.00688	Up
oebiotech_01313	ENST00000431999	4.60945	3.52477	1.08468	5.10153	2.967	2.13452	Up
oebiotech_09950	OTTHUMT00000044764	9.16688	8.08109	1.08579	9.03685	8.63598	0.40087	Up
A_21_P0001132	XLOC_000837	4.41734	3.33006	1.08728	4.38448	3.63517	0.749316	Up
oebiotech_24310	TCONS_00015668	8.45258	7.36517	1.08742	8.1099	7.78239	0.327506	Up
A_21_P0013513	XLOC_l2_014505	4.69024	3.60261	1.08763	4.40712	4.03484	0.372285	Up
A_19_P00809697	XLOC_000670	9.16391	8.07442	1.08949	8.96956	8.55629	0.413272	Up
oebiotech_18780	uc001mur.1	4.66571	3.57577	1.08994	4.21381	3.76374	0.450069	Up
A_21_P0014203	LOC100506881	3.68251	2.59114	1.09137	3.83924	3.43433	0.40491	Up
oebiotech_16010	M21302	5.14994	4.05684	1.09309	4.75867	4.38811	0.370564	Up
oebiotech_05162	ENST00000541254	5.22733	4.13285	1.09448	5.48813	5.10962	0.378505	Up
oebiotech_08079	ENST00000572439	5.05144	3.9569	1.09454	4.45037	4.10351	0.346858	Up
A_21_P0005247	XLOC_006177	6.13648	5.04146	1.09501	5.77915	5.38676	0.392387	Up
oebiotech_14610	AF009280	3.88868	2.79206	1.09662	3.35299	2.99981	0.353176	Up
oebiotech_17111	ENST00000447959	4.59701	3.49891	1.0981	4.48203	3.94457	0.537462	Up
A_21_P0001240	XLOC_001257	6.84966	5.75104	1.09862	7.19158	6.74384	0.447737	Up
A_21_P0011940	XLOC_l2_008163	4.34413	3.24459	1.09955	3.89618	3.371	0.525177	Up
A_23_P320124	DEFT1P	3.86211	2.76144	1.10066	3.4248	2.79128	0.633516	Up
A_21_P0000915	XLOC_000256	4.8204	3.71966	1.10074	4.71921	4.34097	0.37824	Up
A_21_P0009341	LOC645638	4.66426	3.5633	1.10096	4.41779	3.95351	0.46428	Up
oebiotech_02991	ENST00000492523	7.22027	6.11889	1.10138	6.83657	6.18815	0.648416	Up
A_21_P0003558	XLOC_003422	9.52883	8.42561	1.10322	9.29305	8.95799	0.335056	Up
oebiotech_16608	ENST00000416758	4.24287	3.13925	1.10362	4.23802	3.21768	1.02034	Up
oebiotech_26927	TCONS_l2_00018446	9.39617	8.29196	1.10421	9.1576	8.7967	0.360901	Up
oebiotech_21038	NR_024240_2	3.49891	2.39419	1.10472	3.01465	2.47057	0.544079	Up
oebiotech_19991	uc004azw.2	9.09471	7.98896	1.10575	8.68373	8.33528	0.348447	Up
oebiotech_15058	AK095568	8.83002	7.72365	1.10637	8.60346	8.24663	0.356832	Up
oebiotech_03001	ENST00000493825	5.13005	4.02277	1.10728	5.16901	4.80721	0.361801	Up
A_21_P0003115	XLOC_003111	4.15035	3.04262	1.10773	3.93824	3.62045	0.317793	Up
oebiotech_10946	AF085994	9.05415	7.94441	1.10974	8.93457	8.3356	0.598975	Up
A_21_P0001263	XLOC_000055	3.938	2.82728	1.11072	3.36339	2.08173	1.28166	Up
oebiotech_07519	ENST00000567317	5.25475	4.14325	1.1115	4.91646	4.58882	0.327641	Up
A_21_P0002275	XLOC_001637	4.39493	3.28236	1.11257	3.49293	2.88823	0.604705	Up
oebiotech_28311	uc.371+	7.2208	6.10748	1.11332	7.19045	6.84183	0.348612	Up
oebiotech_18324	ENST00000546412	4.47912	3.36573	1.11338	4.56203	3.79192	0.770108	Up
A_21_P0014782	LOC100652913	10.6914	9.57787	1.11356	10.6605	10.0924	0.568078	Up
A_21_P0002799	LOC646168	5.42685	4.31195	1.1149	4.99584	4.63719	0.358648	Up
oebiotech_13308	AK057309	9.38695	8.27071	1.11624	9.3322	8.94689	0.38531	Up
A_21_P0005836	XLOC_007089	3.9093	2.79164	1.11765	3.96867	3.60428	0.364389	Up
oebiotech_19320	uc002twd.2	4.7653	3.64622	1.11908	4.66285	3.49095	1.1719	Up
A_21_P0004647	XLOC_005276	6.09407	4.97319	1.12089	5.37136	5.0147	0.356664	Up
oebiotech_26961	TCONS_l2_00019347	7.57701	6.45573	1.12128	7.61489	7.21459	0.400296	Up
A_21_P0003412	XLOC_003723	4.35938	3.23804	1.12135	4.02288	3.69074	0.33214	Up
oebiotech_17006	ENST00000440629	9.25496	8.13322	1.12174	8.98395	8.57063	0.413324	Up
A_21_P0010669	XLOC_l2_001302	4.76596	3.64376	1.1222	3.92432	3.52532	0.398992	Up
oebiotech_14687	BC036004	4.5872	3.46449	1.1227	4.35385	3.98823	0.365623	Up
oebiotech_08802	OTTHUMT00000042617	7.51825	6.3937	1.12455	6.93614	6.59571	0.340433	Up
oebiotech_03280	ENST00000504865	4.31685	3.19044	1.1264	3.86077	3.39652	0.464247	Up
A_21_P0002889	XLOC_003289	6.51638	5.38649	1.12989	6.05926	5.53995	0.519316	Up
oebiotech_14369	AK094686	3.6394	2.50818	1.13121	4.01983	3.4336	0.586226	Up
oebiotech_05236	ENST00000543884	7.31089	6.1786	1.13229	6.64002	6.27641	0.363614	Up
A_33_P3390955	HPVC1	8.45749	7.32397	1.13352	8.37117	7.96526	0.405912	Up
oebiotech_06970	ENST00000563759	6.05748	4.92354	1.13394	5.20085	4.15191	1.04895	Up
A_21_P0002771	LOC100507389	7.71507	6.5799	1.13517	8.01963	7.49037	0.529256	Up
oebiotech_12539	BC113944	6.18585	5.05044	1.13541	5.48844	4.98113	0.507316	Up
oebiotech_19355	uc002woe.1	4.71356	3.57621	1.13735	4.14696	3.79873	0.348231	Up
oebiotech_25688	TCONS_l2_00002489	6.72404	5.58649	1.13755	6.3156	5.71308	0.602518	Up
oebiotech_04662	ENST00000527450	5.35991	4.22094	1.13897	4.93928	4.56825	0.371034	Up
oebiotech_14327	AK128732	4.71815	3.57864	1.13952	4.05387	3.57261	0.481267	Up
A_21_P0008666	XLOC_011338	6.10189	4.96199	1.1399	5.91038	5.37966	0.530727	Up
oebiotech_15927	BC040873	8.36078	7.22001	1.14077	8.31363	7.84476	0.468866	Up
oebiotech_15144	BX641058	9.45858	8.31671	1.14187	9.37285	9.06006	0.312784	Up
A_21_P0012639	XLOC_l2_010963	5.56722	4.42469	1.14252	5.47869	4.81878	0.659904	Up
oebiotech_04172	ENST00000520882	8.46562	7.31862	1.14701	7.85901	7.54514	0.31387	Up
A_21_P0001072	XLOC_000610	4.30483	3.15727	1.14756	4.55277	4.22383	0.328939	Up
oebiotech_09402	OTTHUMT00000077517	6.08515	4.93618	1.14897	5.85774	5.5399	0.317835	Up
oebiotech_23670	TCONS_00007708	7.3422	6.19248	1.14972	7.09106	6.75288	0.338181	Up
A_21_P0009183	XLOC_012338	8.67662	7.52608	1.15055	8.5662	8.19068	0.375522	Up
oebiotech_01157	ENST00000429200	8.81941	7.66846	1.15095	8.59156	8.18142	0.410144	Up
oebiotech_04540	ENST00000525217	8.78835	7.63591	1.15244	8.40872	7.9407	0.46802	Up
oebiotech_03129	ENST00000501541	4.10063	2.94811	1.15252	3.4587	2.53015	0.928558	Up
oebiotech_12146	X72480	5.80925	4.6567	1.15255	5.51453	5.14178	0.372749	Up
A_21_P0004728	C6orf218	9.0098	7.8563	1.1535	8.92719	8.46091	0.466286	Up
oebiotech_21858	NR_033989	7.69359	6.53828	1.15532	7.33647	6.93639	0.40008	Up
A_21_P0009931	XLOC_013448	9.26236	8.10696	1.1554	8.77725	8.44152	0.335734	Up
A_21_P0000939	LOC100505909	4.28077	3.12364	1.15713	3.96475	3.3151	0.649645	Up
A_21_P0012067	XLOC_l2_008017	8.60665	7.44929	1.15736	8.15534	7.83339	0.321946	Up
oebiotech_04562	ENST00000525573	8.82937	7.67102	1.15835	8.64829	8.26294	0.385352	Up
A_33_P3241661	LOC388780	5.51091	4.35173	1.15918	5.22403	4.91769	0.306341	Up
A_21_P0008572	XLOC_011306	4.64608	3.48675	1.15933	4.61503	4.20968	0.405354	Up
oebiotech_16147	AL137476	4.40757	3.24616	1.1614	4.23541	3.64622	0.589191	Up
oebiotech_27190	TCONS_l2_00022087	6.1911	5.02934	1.16176	5.82717	4.99879	0.828379	Up
oebiotech_11470	M97712	8.9031	7.74078	1.16232	8.75316	8.41382	0.339344	Up
A_24_P417935	LOC100130776	8.57452	7.41196	1.16256	8.32884	8.02447	0.30437	Up
oebiotech_21128	NR_024572	7.97587	6.8126	1.16327	8.25944	7.763	0.496444	Up
oebiotech_21245	NR_026864	3.98587	2.8224	1.16347	3.77197	3.39476	0.377206	Up
oebiotech_24673	TCONS_00020232	3.46321	2.29934	1.16387	3.151	2.56101	0.589997	Up
A_21_P0014937	LOC100506196	4.89703	3.73266	1.16437	4.78557	4.36402	0.421554	Up
oebiotech_20291	uc010kzd.1	9.06162	7.89704	1.16458	9.27887	8.89882	0.380047	Up
A_21_P0007441	XLOC_009197	4.85539	3.68898	1.16641	4.4559	4.06391	0.391997	Up
A_19_P00812190	Q5D1D6	3.96737	2.8007	1.16667	3.78732	3.31496	0.47236	Up
A_21_P0001334	XLOC_000282	8.23303	7.06477	1.16826	7.56608	7.2463	0.319786	Up
oebiotech_05097	ENST00000538219	4.51093	3.3423	1.16862	4.26259	3.8785	0.384085	Up
A_21_P0000936	XLOC_001265	4.38333	3.21465	1.16868	4.53176	4.08513	0.446634	Up
A_21_P0001544	XLOC_000914	6.13047	4.95873	1.17174	5.23264	4.85854	0.374104	Up
oebiotech_21603	NR_029461_8	5.37935	4.20673	1.17262	4.92671	4.62578	0.300938	Up
A_33_P3354792	LOC441179	4.77043	3.59643	1.17401	4.80221	4.40527	0.396947	Up
oebiotech_12278	Z17324	6.95767	5.7828	1.17486	6.48254	6.08128	0.401265	Up
oebiotech_11401	M11428	4.82386	3.64842	1.17544	4.58516	4.21289	0.372267	Up
A_21_P0005300	XLOC_006422	3.6618	2.4858	1.17601	3.88525	3.54375	0.341499	Up
oebiotech_26890	TCONS_l2_00018136	3.81147	2.63544	1.17603	4.34292	3.91549	0.427426	Up
A_21_P0008625	XLOC_011224	9.33709	8.15932	1.17777	9.2397	8.80772	0.431982	Up
[truncated: 843 more rows]
